# Supplementary material for: Microarray-based ultra-high resolution discovery of genomic deletion mutations
Source: BMC Genomics. 2014 Mar 22;15:224. doi: 10.1186/1471-2164-15-224 (PMC3998191; doi:10.1186/1471-2164-15-224)
Supplement: Additional file 2: Tables S4–S22 — List and design information for custom probes with 2 to 49 bp staggerings. [file 1471-2164-15-224-S2.xls]

## Sheet: ST4 - 2bp spacing
Supplemental Table 4. List and design information for custom probes with 2 bp spacing
PROBE_DESIGN_ID	CONTAINER	DESIGN_NOTE	SELECTION_CRITERIA	SEQ_ID	PROBE_SEQUENCE	MISMATCH	MATCH_INDEX	FEATURE_ID	ROW_NUM	COL_NUM	PROBE_CLASS	PROBE_ID	POSITION	DESIGN_ID	X	Y	DMD
9497_4_624	PROBES_2BP	interval rank	target_tm:76.00;probe_tm:71.70;freq:17.02;count:01;rules:0000;score:0711	chr2:11348377-11350972	ATTACAAGGAGAAACAAACATGACTGACCAAATTTGGCAACTTATAAACTAAATG	0	176650771	176650771	624	4	experimental	CHR02FS011350935	11350935	9497	4	624	A03
9497_10_288	PROBES_2BP	interval rank	target_tm:76.00;probe_tm:74.10;freq:11.22;count:01;rules:0000;score:0789	chr2:11348377-11350972	TCTGTGAACTTTTGACATCTTTATGGTTGGTCTATAAATGGTGATGATTCACTGTACCTATA	0	176644716	176644716	288	10	experimental	CHR02FS011350725	11350725	9497	10	288	A03
9497_20_776	PROBES_2BP	interval rank	target_tm:76.00;probe_tm:71.70;freq:20.67;count:01;rules:-300;score:0397	chr2:11348377-11350972	AACCATTTGGAAAATTAGCTTTGAATTTTTTCTGAAAGCACACCATATTTTGCAG	0	176645944	176645944	776	20	experimental	CHR02FS011350217	11350217	9497	20	776	A03
9497_23_463	PROBES_2BP	interval rank	target_tm:76.00;probe_tm:80.90;freq: 6.29;count:01;rules:0000;score:0771	chr2:11348377-11350972	TCGCCGTCTTTAGTGGTGGTTGCGGCTACTACTGCGGCAGAGAAGCAGAA	0	176647078	176647078	463	23	experimental	CHR02FS011349035	11349035	9497	23	463	A03
9497_24_684	PROBES_2BP	interval rank	target_tm:76.00;probe_tm:75.40;freq: 7.81;count:01;rules:0000;score:0841	chr2:11348377-11350972	CTCGATAATAAAGAACTCGAGTTCTACAAATGGGACGGCGAACTTTCTCAATTGT	0	176647009	176647009	684	24	experimental	CHR02FS011350287	11350287	9497	24	684	A03
9497_46_994	PROBES_2BP	interval rank	target_tm:76.00;probe_tm:72.80;freq:20.32;count:01;rules:-350;score:0370	chr2:11348377-11350972	TATGCAAAAGTAGGTCTTTTTTTCTTGTGTAATCATCTCATGATCTAATTCTGCATACTGTT	0	176646487	176646487	994	46	experimental	CHR02FS011349901	11349901	9497	46	994	A03
9497_48_1036	PROBES_2BP	interval rank	target_tm:76.00;probe_tm:72.40;freq:25.16;count:01;rules:0000;score:0697	chr2:11348377-11350972	AATCATTCCTTTGCCTCATTTCTTATGTTGTTTTGGATTTGAATCGTTCAGAGTTT	0	176648931	176648931	1036	48	experimental	CHR02FS011349637	11349637	9497	48	1036	A03
9497_49_1291	PROBES_2BP	interval rank	target_tm:76.00;probe_tm:75.90;freq:11.42;count:01;rules:0000;score:0824	chr2:11348377-11350972	CGTGACTTCTTCTGTAACCATTTTTCTATTCCGATCAAACCATGGCGTATTTAGCTC	0	176648117	176648117	1291	49	experimental	CHR02FS011348853	11348853	9497	49	1291	A03
9497_51_1345	PROBES_2BP	interval rank	target_tm:76.00;probe_tm:73.70;freq:14.61;count:01;rules:0000;score:0762	chr2:11348377-11350972	GGTTGTGGTGTTTTGTATGAATGGTGGATTTAAGGTTGATTATATGTACAACTTGTGA	0	176648123	176648123	1345	51	experimental	CHR02FS011349731	11349731	9497	51	1345	A03
9497_57_799	PROBES_2BP	interval rank	target_tm:76.00;probe_tm:75.90;freq: 5.18;count:01;rules:0000;score:0881	chr2:11348377-11350972	GATTTGGTGCGCAGTGTCTCTAGATATCTCAATACGTCTTGTGGCAACTAAAATGAT	0	176645638	176645638	799	57	experimental	CHR02FS011350471	11350471	9497	57	799	A03
9497_58_466	PROBES_2BP	interval rank	target_tm:76.00;probe_tm:72.20;freq:15.50;count:01;rules:0000;score:0728	chr2:11348377-11350972	TTGTAACTATTGGATTGAGTTGGTTATAGACTTATAGTGATGGTTTGATATGAATTGAAG	0	176649340	176649340	466	58	experimental	CHR02FS011349509	11349509	9497	58	466	A03
9497_59_183	PROBES_2BP	interval rank	target_tm:76.00;probe_tm:74.50;freq:15.42;count:01;rules:-300;score:0474	chr2:11348377-11350972	GTGTAATCATCTCATGATCTAATTCTGCATACTGTTTTTTATATAGATGCCGAGTTCAAGAACAC	0	176646658	176646658	183	59	experimental	CHR02FS011349927	11349927	9497	59	183	A03
9497_61_1205	PROBES_2BP	interval rank	target_tm:76.00;probe_tm:74.60;freq:15.62;count:01;rules:-300;score:0475	chr2:11348377-11350972	GTAATCATCTCATGATCTAATTCTGCATACTGTTTTTTATATAGATGCCGAGTTCAAGAACACG	0	176648914	176648914	1205	61	experimental	CHR02FS011349929	11349929	9497	61	1205	A03
9497_61_1361	PROBES_2BP	interval rank	target_tm:76.00;probe_tm:72.30;freq:18.20;count:01;rules:0000;score:0718	chr2:11348377-11350972	AATCATCTTCTACATGTATTAAACTCTTCTTTGCTTCAAAGCTGTTACTAAGTTCAAG	0	176649178	176649178	1361	61	experimental	CHR02FS011350557	11350557	9497	61	1361	A03
9497_64_774	PROBES_2BP	interval rank	target_tm:76.00;probe_tm:64.70;freq:77.70;count:01;rules:-600;score:-138	chr2:11348377-11350972	TCAAGAAATATTTAATTCACTTTTTTATATATTTTAACTAAAAAAGACTAGA	0	176645114	176645114	774	64	experimental	CHR02FS011348493	11348493	9497	64	774	A03
9497_66_866	PROBES_2BP	interval rank	target_tm:76.00;probe_tm:76.80;freq: 4.58;count:01;rules:0000;score:0876	chr2:11348377-11350972	TCCTGATTTGGTGCGCAGTGTCTCTAGATATCTCAATACGTCTTGTGGCA	0	176648493	176648493	866	66	experimental	CHR02FS011350467	11350467	9497	66	866	A03
9497_68_648	PROBES_2BP	interval rank	target_tm:76.00;probe_tm:72.80;freq: 8.10;count:01;rules:0000;score:0787	chr2:11348377-11350972	TAATAACTTTTCTGCCGTTTTATAGCTCAAATACAAGTTCAATGATCAGTGTACATCTGATA	0	176647889	176647889	648	68	experimental	CHR02FS011350623	11350623	9497	68	648	A03
9497_69_27	PROBES_2BP	interval rank	target_tm:76.00;probe_tm:72.10;freq:13.63;count:01;rules:-300;score:0435	chr2:11348377-11350972	TCAACAACATGTTTACTAGTTAGAACTGATCATTGATATGCATCACAGAAATATACCAAAAAA	0	176645224	176645224	27	69	experimental	CHR02FS011350861	11350861	9497	69	27	A03
9497_71_923	PROBES_2BP	interval rank	target_tm:76.00;probe_tm:74.90;freq: 8.12;count:01;rules:0000;score:0828	chr2:11348377-11350972	ACATCTTTATGGTTGGTCTATAAATGGTGATGATTCACTGTACCTATATGGGAAGTGCTT	0	176644815	176644815	923	71	experimental	CHR02FS011350739	11350739	9497	71	923	A03
9497_74_710	PROBES_2BP	interval rank	target_tm:76.00;probe_tm:65.50;freq:46.46;count:01;rules:0000;score:0515	chr2:11348377-11350972	TAAACAATATTCTGTTTTATTAATATTTTCGCCTATTTAAAAATTCAATTAGA	0	176645540	176645540	710	74	experimental	CHR02FS011348751	11348751	9497	74	710	A03
9497_89_1083	PROBES_2BP	interval rank	target_tm:76.00;probe_tm:75.60;freq:23.59;count:01;rules:0000;score:0766	chr2:11348377-11350972	CAAGGTTGCAGAGGAGTGGACTAGAGAAGAAAAGAATCATTGTTTGGAAGAGA	0	176646834	176646834	1083	89	experimental	CHR02FS011350367	11350367	9497	89	1083	A03
9497_95_597	PROBES_2BP	interval rank	target_tm:76.00;probe_tm:75.30;freq: 9.68;count:01;rules:0000;score:0824	chr2:11348377-11350972	CTTCTGTAACCATTTTTCTATTCCGATCAAACCATGGCGTATTTAGCTCCGATTTC	0	176649789	176649789	597	95	experimental	CHR02FS011348861	11348861	9497	95	597	A03
9497_100_882	PROBES_2BP	interval rank	target_tm:76.00;probe_tm:63.80;freq:81.21;count:01;rules:-600;score:-160	chr2:11348377-11350972	TCTTTCAAGAAATATTTAATTCACTTTTTTATATATTTTAACTAAAAAAGA	0	176645824	176645824	882	100	experimental	CHR02FS011348489	11348489	9497	100	882	A03
9497_104_840	PROBES_2BP	interval rank	target_tm:76.00;probe_tm:72.30;freq:19.53;count:01;rules:0000;score:0713	chr2:11348377-11350972	TTCTTTTTGACCCATACTATTAAAAATATAACTGTCACTGAATCGGCTCTAAATCTC	0	176647643	176647643	840	104	experimental	CHR02FS011348557	11348557	9497	104	840	A03
9497_105_53	PROBES_2BP	interval rank	target_tm:76.00;probe_tm:73.70;freq:14.65;count:01;rules:0000;score:0762	chr2:11348377-11350972	GATTCCAGAACCAACAGCTCCTGGTAAAACATATTCTCAATATTTAAAGGAATTAGCA	0	176649248	176649248	53	105	experimental	CHR02FS011350055	11350055	9497	105	53	A03
9497_110_286	PROBES_2BP	interval rank	target_tm:76.00;probe_tm:75.70;freq: 5.60;count:01;rules:0000;score:0871	chr2:11348377-11350972	AACGTCCTGTTGCTAAATGGGAACCTACTGTTGAAGGTTACTTGAGGTTTCT	0	176648278	176648278	286	110	experimental	CHR02FS011349201	11349201	9497	110	286	A03
9497_119_1067	PROBES_2BP	interval rank	target_tm:76.00;probe_tm:75.50;freq: 8.29;count:01;rules:0000;score:0839	chr2:11348377-11350972	TAAAGAACTCGAGTTCTACAAATGGGACGGCGAACTTTCTCAATTGTTGCAGAA	0	176650203	176650203	1067	119	experimental	CHR02FS011350295	11350295	9497	119	1067	A03
9497_126_214	PROBES_2BP	interval rank	target_tm:76.00;probe_tm:76.80;freq: 7.47;count:01;rules:0000;score:0840	chr2:11348377-11350972	TCGACCTAGGATTCAGATTCTGAGTATGACCATGAACAAGTCGCCGTCTT	0	176649132	176649132	214	126	experimental	CHR02FS011348995	11348995	9497	126	214	A03
9497_127_507	PROBES_2BP	interval rank	target_tm:76.00;probe_tm:73.20;freq:12.14;count:01;rules:0000;score:0766	chr2:11348377-11350972	CGGAGTTTTGGACTTTCAATCTTAACGTTATCTCTTATTCTTGATTAGCTCGTAA	0	176649660	176649660	507	127	experimental	CHR02FS011349807	11349807	9497	127	507	A03
9497_128_622	PROBES_2BP	interval rank	target_tm:76.00;probe_tm:80.90;freq: 5.76;count:01;rules:0000;score:0777	chr2:11348377-11350972	CATGAACAAGTCGCCGTCTTTAGTGGTGGTTGCGGCTACTACTGCGGCAG	0	176647422	176647422	622	128	experimental	CHR02FS011349025	11349025	9497	128	622	A03
9497_128_1394	PROBES_2BP	interval rank	target_tm:76.00;probe_tm:75.90;freq: 4.42;count:01;rules:0000;score:0892	chr2:11348377-11350972	TCGGCTCTAAATCTCCTCGACTTTCAACTCCTACAGACATTCAGACATGT	0	176648408	176648408	1394	128	experimental	CHR02FS011348599	11348599	9497	128	1394	A03
9497_137_1063	PROBES_2BP	interval rank	target_tm:76.00;probe_tm:75.00;freq:35.47;count:01;rules:-400;score:0324	chr2:11348377-11350972	CATCCTTATCCATATTCAAGAATCCCCAACTCTCAAGATTCCAATTTTCTTCTTCCTCA	0	176646330	176646330	1063	137	experimental	CHR02FS011348919	11348919	9497	137	1063	A03
9497_145_1063	PROBES_2BP	interval rank	target_tm:76.00;probe_tm:75.80;freq: 6.54;count:01;rules:0000;score:0862	chr2:11348377-11350972	ACTCTGGGTACTTTGGTCACTAATATGGTGGGCCTAAGAAGAGTCAATGAA	0	176650258	176650258	1063	145	experimental	CHR02FS011350807	11350807	9497	145	1063	A03
9497_154_96	PROBES_2BP	interval rank	target_tm:76.00;probe_tm:75.90;freq: 7.63;count:01;rules:0000;score:0853	chr2:11348377-11350972	GAGTTCTACAAATGGGACGGCGAACTTTCTCAATTGTTGCAGAACGTTAG	0	176649434	176649434	96	154	experimental	CHR02FS011350305	11350305	9497	154	96	A03
9497_155_561	PROBES_2BP	interval rank	target_tm:76.00;probe_tm:72.80;freq:13.86;count:01;rules:0000;score:0748	chr2:11348377-11350972	CGTCTTGTGGCAACTAAAATGATGCACATTGTTTATATTCCTGTATTATATTAATCATCTTC	0	176650013	176650013	561	155	experimental	CHR02FS011350505	11350505	9497	155	561	A03
9497_160_414	PROBES_2BP	interval rank	target_tm:76.00;probe_tm:71.70;freq:42.35;count:01;rules:0000;score:0645	chr2:11348377-11350972	TACTTTTTCTTTTTGACCCATACTATTAAAAATATAACTGTCACTGAATCGGCTC	0	176649998	176649998	414	160	experimental	CHR02FS011348551	11348551	9497	160	414	A03
9497_160_766	PROBES_2BP	interval rank	target_tm:76.00;probe_tm:70.90;freq:22.91;count:01;rules:0000;score:0674	chr2:11348377-11350972	TTTTCTTTTTGACCCATACTATTAAAAATATAACTGTCACTGAATCGGCTCTAAA	0	176648951	176648951	766	160	experimental	CHR02FS011348555	11348555	9497	160	766	A03
9497_162_128	PROBES_2BP	interval rank	target_tm:76.00;probe_tm:71.00;freq:17.24;count:01;rules:0000;score:0696	chr2:11348377-11350972	ACTCTTCTTTGCTTCAAAGCTGTTACTAAGTTCAAGGTTCAAATTAATAACTT	0	176646129	176646129	128	162	experimental	CHR02FS011350579	11350579	9497	162	128	A03
9497_163_821	PROBES_2BP	interval rank	target_tm:76.00;probe_tm:75.10;freq:13.26;count:01;rules:0000;score:0797	chr2:11348377-11350972	CATACTAAAGATCAAGCTAAGGAAGGTGAGAAAGAGACTAAATCTATTGAGGAACGTC	0	176647818	176647818	821	163	experimental	CHR02FS011349149	11349149	9497	163	821	A03
9497_168_38	PROBES_2BP	interval rank	target_tm:76.00;probe_tm:71.50;freq:19.08;count:01;rules:0000;score:0699	chr2:11348377-11350972	TATTAATCATCTTCTACATGTATTAAACTCTTCTTTGCTTCAAAGCTGTTACTAAGTTCA	0	176648315	176648315	38	168	experimental	CHR02FS011350553	11350553	9497	168	38	A03
9497_169_379	PROBES_2BP	interval rank	target_tm:76.00;probe_tm:76.00;freq: 9.57;count:01;rules:0000;score:0839	chr2:11348377-11350972	TCCTGTTGCTAAATGGGAACCTACTGTTGAAGGTTACTTGAGGTTTCTTGTGGATA	0	176644686	176644686	379	169	experimental	CHR02FS011349205	11349205	9497	169	379	A03
9497_171_111	PROBES_2BP	interval rank	target_tm:76.00;probe_tm:71.60;freq:15.11;count:01;rules:0000;score:0718	chr2:11348377-11350972	GATTAGCTCGTAATTAAAAACTGAGTTTGCTTATGTATTGGAAAAAGATCTTTATGCA	0	176647029	176647029	111	171	experimental	CHR02FS011349849	11349849	9497	171	111	A03
9497_175_951	PROBES_2BP	interval rank	target_tm:76.00;probe_tm:72.30;freq:14.26;count:01;rules:0000;score:0736	chr2:11348377-11350972	TTTGATTCATTCAGATTCTATTGGCTACTTAGGTTTTTGTAACTATTGGATTGAGTTG	0	176650750	176650750	951	175	experimental	CHR02FS011349473	11349473	9497	175	951	A03
9497_180_1354	PROBES_2BP	interval rank	target_tm:76.00;probe_tm:75.80;freq: 7.03;count:01;rules:0000;score:0857	chr2:11348377-11350972	ATTCAGATTCTGAGTATGACCATGAACAAGTCGCCGTCTTTAGTGGTGGTT	0	176645195	176645195	1354	180	experimental	CHR02FS011349005	11349005	9497	180	1354	A03
9497_183_1313	PROBES_2BP	interval rank	target_tm:76.00;probe_tm:76.80;freq: 5.11;count:01;rules:0000;score:0868	chr2:11348377-11350972	TTCTGGTGAGATACTTCGTCTCATATTGTCCTGATTTGGTGCGCAGTGTC	0	176646942	176646942	1313	183	experimental	CHR02FS011350439	11350439	9497	183	1313	A03
9497_186_12	PROBES_2BP	interval rank	target_tm:76.00;probe_tm:76.10;freq:10.12;count:01;rules:0000;score:0833	chr2:11348377-11350972	AAGGAATTAGCAGAGAAGGATCCTCAAGCATTCATTTGTCACTTCTACAACATCTACTTTGC	0	176650224	176650224	12	186	experimental	CHR02FS011350101	11350101	9497	186	12	A03
9497_187_257	PROBES_2BP	interval rank	target_tm:76.00;probe_tm:71.60;freq: 8.52;count:01;rules:0000;score:0759	chr2:11348377-11350972	CTTAGGATGGTAATCTATTAATAGGTTGAAGTGATTTAATCTTAGTATCTACCCAT	0	176644846	176644846	257	187	experimental	CHR02FS011349573	11349573	9497	187	257	A03
9497_187_339	PROBES_2BP	interval rank	target_tm:76.00;probe_tm:72.90;freq:18.96;count:01;rules:0000;score:0727	chr2:11348377-11350972	TCATGTCTGGATTTTGATTCATTCAGATTCTATTGGCTACTTAGGTTTTTGTAACTATTG	0	176646666	176646666	339	187	experimental	CHR02FS011349461	11349461	9497	187	339	A03
9497_189_813	PROBES_2BP	interval rank	target_tm:76.00;probe_tm:76.80;freq: 7.87;count:01;rules:0000;score:0837	chr2:11348377-11350972	CGTTAGGGAGAAACTGAACAAGGTTGCAGAGGAGTGGACTAGAGAAGAAA	0	176645280	176645280	813	189	experimental	CHR02FS011350349	11350349	9497	189	813	A03
9497_200_420	PROBES_2BP	interval rank	target_tm:76.00;probe_tm:71.60;freq:15.87;count:01;rules:0000;score:0714	chr2:11348377-11350972	TGTTTTGTATGAATGGTGGATTTAAGGTTGATTATATGTACAACTTGTGAAATCTAAC	0	176645740	176645740	420	200	experimental	CHR02FS011349739	11349739	9497	200	420	A03
9497_203_463	PROBES_2BP	interval rank	target_tm:76.00;probe_tm:73.80;freq:11.95;count:01;rules:0000;score:0779	chr2:11348377-11350972	CTAAAACTACATTGCGTGACTTCTTCTGTAACCATTTTTCTATTCCGATCAAACCA	0	176644805	176644805	463	203	experimental	CHR02FS011348839	11348839	9497	203	463	A03
9497_210_840	PROBES_2BP	interval rank	target_tm:76.00;probe_tm:76.80;freq:26.39;count:01;rules:0000;score:0749	chr2:11348377-11350972	AGAAGCAGAAGAAGAGGTATCCTGGAGAATCAAAGGGTTTTGTGGAGGAG	0	176645788	176645788	840	210	experimental	CHR02FS011349075	11349075	9497	210	840	A03
9497_216_92	PROBES_2BP	interval rank	target_tm:76.00;probe_tm:73.00;freq: 8.84;count:01;rules:0000;score:0784	chr2:11348377-11350972	ATTCAATTAGAATAGTGTATCCCTCTTCTCTATTCCTTCAAGCCAACTAAAACTACA	0	176650712	176650712	92	216	experimental	CHR02FS011348793	11348793	9497	216	92	A03
9497_221_769	PROBES_2BP	interval rank	target_tm:76.00;probe_tm:75.80;freq:24.39;count:01;rules:0000;score:0767	chr2:11348377-11350972	CAGAGGAGTGGACTAGAGAAGAAAAGAATCATTGTTTGGAAGAGACTGAGAAATCGTT	0	176648350	176648350	769	221	experimental	CHR02FS011350375	11350375	9497	221	769	A03
9497_222_380	PROBES_2BP	interval rank	target_tm:76.00;probe_tm:75.80;freq: 8.93;count:01;rules:0000;score:0840	chr2:11348377-11350972	TAGTGTATCCCTCTTCTCTATTCCTTCAAGCCAACTAAAACTACATTGCGTGACTTCT	0	176644767	176644767	380	222	experimental	CHR02FS011348805	11348805	9497	222	380	A03
9497_225_545	PROBES_2BP	interval rank	target_tm:76.00;probe_tm:73.70;freq: 8.93;count:01;rules:0000;score:0798	chr2:11348377-11350972	TGGTTTATGATACTCTTGAACTGATTATTCAAGACTCCAATTTCCCAACTTGTGAGTT	0	176645808	176645808	545	225	experimental	CHR02FS011349267	11349267	9497	225	545	A03
9497_230_628	PROBES_2BP	interval rank	target_tm:76.00;probe_tm:71.00;freq:16.46;count:01;rules:0000;score:0700	chr2:11348377-11350972	AAACTCTTCTTTGCTTCAAAGCTGTTACTAAGTTCAAGGTTCAAATTAATAAC	0	176645192	176645192	628	230	experimental	CHR02FS011350577	11350577	9497	230	628	A03
9497_232_696	PROBES_2BP	interval rank	target_tm:76.00;probe_tm:70.90;freq:22.36;count:01;rules:-300;score:0375	chr2:11348377-11350972	ACTTTGTGCACTAAAACCATTTGGAAAATTAGCTTTGAATTTTTTCTGAAAGCA	0	176646443	176646443	696	232	experimental	CHR02FS011350203	11350203	9497	232	696	A03
9497_238_142	PROBES_2BP	interval rank	target_tm:76.00;probe_tm:75.60;freq: 3.37;count:01;rules:0000;score:0906	chr2:11348377-11350972	TCCTACAGACATTCAGACATGTGCAACACTCAACGCACTGTCGATATTACATA	0	176650811	176650811	142	238	experimental	CHR02FS011348627	11348627	9497	238	142	A03
9497_240_860	PROBES_2BP	interval rank	target_tm:76.00;probe_tm:68.60;freq:15.16;count:01;rules:0000;score:0657	chr2:11348377-11350972	GTAAAAACTTTGTGCACTAAAACCATTTGGAAAATTAGCTTTGAATTTTT	0	176647911	176647911	860	240	experimental	CHR02FS011350197	11350197	9497	240	860	A03
9497_242_568	PROBES_2BP	interval rank	target_tm:76.00;probe_tm:74.40;freq:13.70;count:01;rules:0000;score:0781	chr2:11348377-11350972	TTCATACTAAAGATCAAGCTAAGGAAGGTGAGAAAGAGACTAAATCTATTGAGGAACG	0	176650584	176650584	568	242	experimental	CHR02FS011349147	11349147	9497	242	568	A03
9497_248_26	PROBES_2BP	interval rank	target_tm:76.00;probe_tm:73.00;freq:12.41;count:01;rules:0000;score:0760	chr2:11348377-11350972	TGATTATATGTACAACTTGTGAAATCTAACTGAATGTTACCGGAGTTTTGGACTTTCA	0	176646410	176646410	26	248	experimental	CHR02FS011349767	11349767	9497	248	26	A03
9497_248_902	PROBES_2BP	interval rank	target_tm:76.00;probe_tm:75.80;freq: 8.87;count:01;rules:0000;score:0840	chr2:11348377-11350972	TGGAAGAGACTGAGAAATCGTTCAAGTATTCTGGTGAGATACTTCGTCTCATATTGTC	0	176647314	176647314	902	248	experimental	CHR02FS011350411	11350411	9497	248	902	A03
9497_252_1256	PROBES_2BP	interval rank	target_tm:76.00;probe_tm:76.80;freq:14.76;count:01;rules:0000;score:0791	chr2:11348377-11350972	GTATCCTGGAGAATCAAAGGGTTTTGTGGAGGAGATGAGGTTTGTGGCTA	0	176645899	176645899	1256	252	experimental	CHR02FS011349091	11349091	9497	252	1256	A03
9497_261_1381	PROBES_2BP	interval rank	target_tm:76.00;probe_tm:70.80;freq:16.88;count:01;rules:0000;score:0694	chr2:11348377-11350972	ATGATGCACATTGTTTATATTCCTGTATTATATTAATCATCTTCTACATGTATTAAACTCTTC	0	176644781	176644781	1381	261	experimental	CHR02FS011350523	11350523	9497	261	1381	A03
9497_266_30	PROBES_2BP	interval rank	target_tm:76.00;probe_tm:75.60;freq: 3.49;count:01;rules:0000;score:0903	chr2:11348377-11350972	TGATTCACTGTACCTATATGGGAAGTGCTTTTATTGGGACTCTGGGTACTTTG	0	176646404	176646404	30	266	experimental	CHR02FS011350769	11350769	9497	266	30	A03
9497_267_259	PROBES_2BP	interval rank	target_tm:76.00;probe_tm:70.90;freq:18.48;count:01;rules:0000;score:0689	chr2:11348377-11350972	TAGAAAAATTTGAAGTGATTTGGAGTGTTTTTAGATCTTAGTAGTATCTACCCT	0	176649859	176649859	259	267	experimental	CHR02FS011349373	11349373	9497	267	259	A03
9497_270_104	PROBES_2BP	interval rank	target_tm:76.00;probe_tm:70.90;freq:31.51;count:01;rules:-350;score:0301	chr2:11348377-11350972	ACAGAAATATACCAAAAAAATTGAGTACATATTACAAGGAGAAACAAACATGACTGA	0	176645197	176645197	104	270	experimental	CHR02FS011350905	11350905	9497	270	104	A03
9497_270_722	PROBES_2BP	interval rank	target_tm:76.00;probe_tm:72.40;freq:12.84;count:01;rules:0000;score:0745	chr2:11348377-11350972	TAAGGTTGATTATATGTACAACTTGTGAAATCTAACTGAATGTTACCGGAGTTTTG	0	176644872	176644872	722	270	experimental	CHR02FS011349761	11349761	9497	270	722	A03
9497_270_932	PROBES_2BP	interval rank	target_tm:76.00;probe_tm:75.70;freq:41.30;count:01;rules:-400;score:0327	chr2:11348377-11350972	TTCAAGAATCCCCAACTCTCAAGATTCCAATTTTCTTCTTCCTCACCGAACC	0	176648564	176648564	932	270	experimental	CHR02FS011348933	11348933	9497	270	932	A03
9497_282_16	PROBES_2BP	interval rank	target_tm:76.00;probe_tm:73.30;freq:15.23;count:01;rules:-300;score:0451	chr2:11348377-11350972	TTTCTTGTGTAATCATCTCATGATCTAATTCTGCATACTGTTTTTTATATAGATGCCGAGTTCAA	0	176648099	176648099	16	282	experimental	CHR02FS011349921	11349921	9497	282	16	A03
9497_284_80	PROBES_2BP	interval rank	target_tm:76.00;probe_tm:70.20;freq:13.71;count:01;rules:0000;score:0697	chr2:11348377-11350972	TAAGTTCAAGGTTCAAATTAATAACTTTTCTGCCGTTTTATAGCTCAAATACAA	0	176647743	176647743	80	284	experimental	CHR02FS011350605	11350605	9497	284	80	A03
9497_286_936	PROBES_2BP	interval rank	target_tm:76.00;probe_tm:72.30;freq:21.18;count:01;rules:-300;score:0407	chr2:11348377-11350972	TGTGCACTAAAACCATTTGGAAAATTAGCTTTGAATTTTTTCTGAAAGCACACCATA	0	176645340	176645340	936	286	experimental	CHR02FS011350207	11350207	9497	286	936	A03
9497_288_1310	PROBES_2BP	interval rank	target_tm:76.00;probe_tm:70.20;freq: 8.86;count:01;rules:0000;score:0728	chr2:11348377-11350972	GGTAATCTATTAATAGGTTGAAGTGATTTAATCTTAGTATCTACCCATTTGATAAA	0	176650277	176650277	1310	288	experimental	CHR02FS011349581	11349581	9497	288	1310	A03
9497_298_2	PROBES_2BP	interval rank	target_tm:76.00;probe_tm:75.60;freq: 4.32;count:01;rules:0000;score:0888	chr2:11348377-11350972	TCTATTGAGGAACGTCCTGTTGCTAAATGGGAACCTACTGTTGAAGGTTACTT	0	176645223	176645223	2	298	experimental	CHR02FS011349191	11349191	9497	298	2	A03
9497_300_722	PROBES_2BP	interval rank	target_tm:76.00;probe_tm:75.90;freq: 5.29;count:01;rules:0000;score:0879	chr2:11348377-11350972	CACTCAACGCACTGTCGATATTACATAGACCCGAAATAAAAGCTCCTTGTCCAAAAA	0	176646462	176646462	722	300	experimental	CHR02FS011348653	11348653	9497	300	722	A03
9497_308_1094	PROBES_2BP	interval rank	target_tm:76.00;probe_tm:72.30;freq:13.76;count:01;rules:0000;score:0738	chr2:11348377-11350972	TCATTCAGATTCTATTGGCTACTTAGGTTTTTGTAACTATTGGATTGAGTTGGTTATA	0	176649572	176649572	1094	308	experimental	CHR02FS011349479	11349479	9497	308	1094	A03
9497_313_269	PROBES_2BP	interval rank	target_tm:76.00;probe_tm:70.20;freq:22.85;count:01;rules:0000;score:0660	chr2:11348377-11350972	TTATGGGTTGATTGGTAATCTTTAGAAAAATTTGAAGTGATTTGGAGTGTTTT	0	176645049	176645049	269	313	experimental	CHR02FS011349351	11349351	9497	313	269	A03
9497_316_306	PROBES_2BP	interval rank	target_tm:76.00;probe_tm:75.90;freq: 8.60;count:01;rules:0000;score:0844	chr2:11348377-11350972	CATCTACTTTGCTCATAGTGCTGGTGGACGAATGATTGGCAGAAAGGTAAAAACTTT	0	176648955	176648955	306	316	experimental	CHR02FS011350151	11350151	9497	316	306	A03
9497_317_329	PROBES_2BP	interval rank	target_tm:76.00;probe_tm:65.50;freq:51.59;count:01;rules:0000;score:0507	chr2:11348377-11350972	GATCACCAATTTTCTTATTTTATAACTAATTAATTCTTTCAAGAAATATTTAA	0	176648917	176648917	329	317	experimental	CHR02FS011348455	11348455	9497	317	329	A03
9497_324_910	PROBES_2BP	interval rank	target_tm:76.00;probe_tm:71.60;freq: 8.11;count:01;rules:0000;score:0763	chr2:11348377-11350972	GAAGTACTCTTAGGATGGTAATCTATTAATAGGTTGAAGTGATTTAATCTTAGTATC	0	176650171	176650171	910	324	experimental	CHR02FS011349565	11349565	9497	324	910	A03
9497_324_1246	PROBES_2BP	interval rank	target_tm:76.00;probe_tm:71.50;freq:27.96;count:01;rules:-350;score:0321	chr2:11348377-11350972	GATATGCATCACAGAAATATACCAAAAAAATTGAGTACATATTACAAGGAGAAACAAACA	0	176645156	176645156	1246	324	experimental	CHR02FS011350895	11350895	9497	324	1246	A03
9497_333_627	PROBES_2BP	interval rank	target_tm:76.00;probe_tm:75.90;freq: 5.42;count:01;rules:0000;score:0878	chr2:11348377-11350972	ATACTTCGTCTCATATTGTCCTGATTTGGTGCGCAGTGTCTCTAGATATCTCAATAC	0	176646339	176646339	627	333	experimental	CHR02FS011350449	11350449	9497	333	627	A03
9497_338_304	PROBES_2BP	interval rank	target_tm:76.00;probe_tm:74.00;freq:10.10;count:01;rules:0000;score:0795	chr2:11348377-11350972	CTAAATGGGAACCTACTGTTGAAGGTTACTTGAGGTTTCTTGTGGATAGTAAA	0	176648235	176648235	304	338	experimental	CHR02FS011349213	11349213	9497	338	304	A03
9497_346_1170	PROBES_2BP	interval rank	target_tm:76.00;probe_tm:75.90;freq:42.97;count:01;rules:-400;score:0328	chr2:11348377-11350972	CAAGAATCCCCAACTCTCAAGATTCCAATTTTCTTCTTCCTCACCGAACC	0	176650801	176650801	1170	346	experimental	CHR02FS011348935	11348935	9497	346	1170	A03
9497_349_471	PROBES_2BP	interval rank	target_tm:76.00;probe_tm:74.90;freq:11.03;count:01;rules:0000;score:0806	chr2:11348377-11350972	GGGAACCTACTGTTGAAGGTTACTTGAGGTTTCTTGTGGATAGTAAATTGGT	0	176647467	176647467	471	349	experimental	CHR02FS011349219	11349219	9497	349	471	A03
9497_351_615	PROBES_2BP	interval rank	target_tm:76.00;probe_tm:73.00;freq:14.24;count:01;rules:0000;score:0750	chr2:11348377-11350972	CTTAGTAGTATCTACCCTTTTGATAAAGATGGTTCCTTTGCTTCATTTCTTATCATG	0	176650543	176650543	615	351	experimental	CHR02FS011349409	11349409	9497	351	615	A03
9497_355_753	PROBES_2BP	interval rank	target_tm:76.00;probe_tm:71.50;freq:22.30;count:01;rules:-650;score:0038	chr2:11348377-11350972	AGTAGGTCTTTTTTTCTTGTGTAATCATCTCATGATCTAATTCTGCATACTGTTTTTTA	0	176648577	176648577	753	355	experimental	CHR02FS011349909	11349909	9497	355	753	A03
9497_357_571	PROBES_2BP	interval rank	target_tm:76.00;probe_tm:75.70;freq: 4.00;count:01;rules:0000;score:0896	chr2:11348377-11350972	CTAAATCTCCTCGACTTTCAACTCCTACAGACATTCAGACATGTGCAACACT	0	176646614	176646614	571	357	experimental	CHR02FS011348605	11348605	9497	357	571	A03
9497_360_1342	PROBES_2BP	interval rank	target_tm:76.00;probe_tm:76.30;freq:11.62;count:01;rules:0000;score:0819	chr2:11348377-11350972	GGTTTGTGGCTATGAGACTTCATACTAAAGATCAAGCTAAGGAAGGTGAGAAAGAGACTA	0	176650695	176650695	1342	360	experimental	CHR02FS011349129	11349129	9497	360	1342	A03
9497_362_1004	PROBES_2BP	interval rank	target_tm:76.00;probe_tm:75.60;freq: 6.73;count:01;rules:0000;score:0856	chr2:11348377-11350972	TTTATAGCTCAAATACAAGTTCAATGATCAGTGTACATCTGATATAGCCAGAGGACTGACTCTTCTA	0	176646414	176646414	1004	362	experimental	CHR02FS011350641	11350641	9497	362	1004	A03
9497_363_349	PROBES_2BP	interval rank	target_tm:76.00;probe_tm:76.80;freq: 7.95;count:01;rules:0000;score:0836	chr2:11348377-11350972	GGTTCAAGGAACAAGGTTACGAGATTCCAGAACCAACAGCTCCTGGTAAA	0	176646869	176646869	349	363	experimental	CHR02FS011350033	11350033	9497	363	349	A03
9497_365_751	PROBES_2BP	interval rank	target_tm:76.00;probe_tm:69.40;freq:22.76;count:01;rules:0000;score:0644	chr2:11348377-11350972	AATCTTTAGAAAAATTTGAAGTGATTTGGAGTGTTTTTAGATCTTAGTAGTATC	0	176650740	176650740	751	365	experimental	CHR02FS011349367	11349367	9497	365	751	A03
9497_366_690	PROBES_2BP	interval rank	target_tm:76.00;probe_tm:72.90;freq:15.65;count:01;rules:0000;score:0741	chr2:11348377-11350972	CTTCATTTCTTATCATGTCTGGATTTTGATTCATTCAGATTCTATTGGCTACTTAGGTTT	0	176648817	176648817	690	366	experimental	CHR02FS011349449	11349449	9497	366	690	A03
9497_366_852	PROBES_2BP	interval rank	target_tm:76.00;probe_tm:74.50;freq: 9.55;count:01;rules:0000;score:0809	chr2:11348377-11350972	TGTCTCTAGATATCTCAATACGTCTTGTGGCAACTAAAATGATGCACATTGTTTATATTCCTGTA	0	176649750	176649750	852	366	experimental	CHR02FS011350485	11350485	9497	366	852	A03
9497_368_818	PROBES_2BP	interval rank	target_tm:76.00;probe_tm:72.10;freq:15.65;count:01;rules:0000;score:0725	chr2:11348377-11350972	TTGTGGCAACTAAAATGATGCACATTGTTTATATTCCTGTATTATATTAATCATCTTCTACATG	0	176650485	176650485	818	368	experimental	CHR02FS011350509	11350509	9497	368	818	A03
9497_373_329	PROBES_2BP	interval rank	target_tm:76.00;probe_tm:75.80;freq: 6.22;count:01;rules:0000;score:0866	chr2:11348377-11350972	TAAATGGTGATGATTCACTGTACCTATATGGGAAGTGCTTTTATTGGGACTCTGGGTA	0	176644611	176644611	329	373	experimental	CHR02FS011350759	11350759	9497	373	329	A03
9497_379_809	PROBES_2BP	interval rank	target_tm:76.00;probe_tm:68.70;freq:42.52;count:01;rules:0000;score:0585	chr2:11348377-11350972	GTTATCTTCATTTGGAAACAACTAAACAATATTCTGTTTTATTAATATTTTCGC	0	176649832	176649832	809	379	experimental	CHR02FS011348729	11348729	9497	379	809	A03
9497_380_1378	PROBES_2BP	interval rank	target_tm:76.00;probe_tm:76.80;freq: 6.89;count:01;rules:0000;score:0846	chr2:11348377-11350972	TCTACAAATGGGACGGCGAACTTTCTCAATTGTTGCAGAACGTTAGGGAG	0	176645600	176645600	1378	380	experimental	CHR02FS011350309	11350309	9497	380	1378	A03
9497_381_1327	PROBES_2BP	interval rank	target_tm:76.00;probe_tm:74.10;freq:11.78;count:01;rules:0000;score:0786	chr2:11348377-11350972	TGGATAGAATTCTGTGAACTTTTGACATCTTTATGGTTGGTCTATAAATGGTGATGATTCAC	0	176645302	176645302	1327	381	experimental	CHR02FS011350715	11350715	9497	381	1327	A03
9497_383_83	PROBES_2BP	interval rank	target_tm:76.00;probe_tm:75.50;freq: 4.07;count:01;rules:0000;score:0890	chr2:11348377-11350972	AATCTATTGAGGAACGTCCTGTTGCTAAATGGGAACCTACTGTTGAAGGTTACT	0	176646611	176646611	83	383	experimental	CHR02FS011349189	11349189	9497	383	83	A03
9497_383_653	PROBES_2BP	interval rank	target_tm:76.00;probe_tm:75.80;freq: 9.04;count:01;rules:0000;score:0839	chr2:11348377-11350972	AGAATAGTGTATCCCTCTTCTCTATTCCTTCAAGCCAACTAAAACTACATTGCGTGAC	0	176650299	176650299	653	383	experimental	CHR02FS011348801	11348801	9497	383	653	A03
9497_383_1031	PROBES_2BP	interval rank	target_tm:76.00;probe_tm:72.40;freq:15.70;count:01;rules:0000;score:0731	chr2:11348377-11350972	AAACTTCATTCACCCTCTCATCGTTATCTTCATTTGGAAACAACTAAACAATATTC	0	176646916	176646916	1031	383	experimental	CHR02FS011348707	11348707	9497	383	1031	A03
9497_385_1149	PROBES_2BP	interval rank	target_tm:76.00;probe_tm:72.20;freq:19.77;count:01;rules:0000;score:0710	chr2:11348377-11350972	TGGCAACTTATAAACTAAATGTTTTTCTCTGCAAATACCTATTGCTCATCTTCCTTATA	0	176648677	176648677	1149	385	experimental	CHR02FS011350969	11350969	9497	385	1149	A03
9497_387_351	PROBES_2BP	interval rank	target_tm:76.00;probe_tm:73.00;freq:14.96;count:01;rules:0000;score:0746	chr2:11348377-11350972	TTGGTTGTGGTGTTTTGTATGAATGGTGGATTTAAGGTTGATTATATGTACAACTTG	0	176648425	176648425	351	387	experimental	CHR02FS011349729	11349729	9497	387	351	A03
9497_389_933	PROBES_2BP	interval rank	target_tm:76.00;probe_tm:75.90;freq: 9.04;count:01;rules:0000;score:0841	chr2:11348377-11350972	TCATAGTGCTGGTGGACGAATGATTGGCAGAAAGGTAAAAACTTTGTGCACTAAAAC	0	176650393	176650393	933	389	experimental	CHR02FS011350163	11350163	9497	389	933	A03
9497_389_1215	PROBES_2BP	interval rank	target_tm:76.00;probe_tm:75.60;freq: 4.90;count:01;rules:0000;score:0879	chr2:11348377-11350972	CCTATATGGGAAGTGCTTTTATTGGGACTCTGGGTACTTTGGTCACTAATATG	0	176647770	176647770	1215	389	experimental	CHR02FS011350781	11350781	9497	389	1215	A03
9497_390_804	PROBES_2BP	interval rank	target_tm:76.00;probe_tm:72.40;freq:19.02;count:01;rules:0000;score:0717	chr2:11348377-11350972	CTACTTAGGTTTTTGTAACTATTGGATTGAGTTGGTTATAGACTTATAGTGATGG	0	176646258	176646258	804	390	experimental	CHR02FS011349497	11349497	9497	390	804	A03
9497_390_1356	PROBES_2BP	interval rank	target_tm:76.00;probe_tm:75.90;freq: 7.37;count:01;rules:0000;score:0856	chr2:11348377-11350972	TTTCCTTCGACCTAGGATTCAGATTCTGAGTATGACCATGAACAAGTCGC	0	176645706	176645706	1356	390	experimental	CHR02FS011348989	11348989	9497	390	1356	A03
9497_393_121	PROBES_2BP	interval rank	target_tm:76.00;probe_tm:75.80;freq:40.54;count:01;rules:0000;score:0731	chr2:11348377-11350972	TCTCAAGATTCCAATTTTCTTCTTCCTCACCGAACCCACTTTTCCTTCGAC	0	176646625	176646625	121	393	experimental	CHR02FS011348949	11348949	9497	393	121	A03
9497_394_32	PROBES_2BP	interval rank	target_tm:76.00;probe_tm:70.90;freq:25.26;count:01;rules:-350;score:0317	chr2:11348377-11350972	ATACCAAAAAAATTGAGTACATATTACAAGGAGAAACAAACATGACTGACCAAAT	0	176647915	176647915	32	394	experimental	CHR02FS011350913	11350913	9497	394	32	A03
9497_397_739	PROBES_2BP	interval rank	target_tm:76.00;probe_tm:73.10;freq:12.30;count:01;rules:0000;score:0763	chr2:11348377-11350972	GTTGATTATATGTACAACTTGTGAAATCTAACTGAATGTTACCGGAGTTTTGGACT	0	176648774	176648774	739	397	experimental	CHR02FS011349765	11349765	9497	397	739	A03
9497_402_1332	PROBES_2BP	interval rank	target_tm:76.00;probe_tm:75.80;freq: 9.10;count:01;rules:0000;score:0838	chr2:11348377-11350972	GGCGAACTTTCTCAATTGTTGCAGAACGTTAGGGAGAAACTGAACAAGGTT	0	176649320	176649320	1332	402	experimental	CHR02FS011350323	11350323	9497	402	1332	A03
9497_407_1081	PROBES_2BP	interval rank	target_tm:76.00;probe_tm:75.60;freq: 3.73;count:01;rules:0000;score:0899	chr2:11348377-11350972	ATGTGCAACACTCAACGCACTGTCGATATTACATAGACCCGAAATAAAAGCTC	0	176648116	176648116	1081	407	experimental	CHR02FS011348645	11348645	9497	407	1081	A03
9497_411_281	PROBES_2BP	interval rank	target_tm:76.00;probe_tm:77.60;freq:24.89;count:01;rules:0000;score:0738	chr2:11348377-11350972	TACTACTGCGGCAGAGAAGCAGAAGAAGAGGTATCCTGGAGAATCAAAGG	0	176646731	176646731	281	411	experimental	CHR02FS011349061	11349061	9497	411	281	A03
9497_412_452	PROBES_2BP	interval rank	target_tm:76.00;probe_tm:76.00;freq: 7.24;count:01;rules:0000;score:0859	chr2:11348377-11350972	TCTGCCGTTTTATAGCTCAAATACAAGTTCAATGATCAGTGTACATCTGATATAGCCAGAGGA	0	176647198	176647198	452	412	experimental	CHR02FS011350633	11350633	9497	412	452	A03
9497_418_272	PROBES_2BP	interval rank	target_tm:76.00;probe_tm:73.50;freq:12.69;count:01;rules:0000;score:0768	chr2:11348377-11350972	ACATATTCTCAATATTTAAAGGAATTAGCAGAGAAGGATCCTCAAGCATTCATTTGTCACT	0	176649571	176649571	272	418	experimental	CHR02FS011350083	11350083	9497	418	272	A03
9497_418_502	PROBES_2BP	interval rank	target_tm:76.00;probe_tm:75.70;freq: 5.88;count:01;rules:0000;score:0868	chr2:11348377-11350972	TCTGAAAGCACACCATATTTTGCAGGTGGCAGAGCGGATACTCGATAATAAA	0	176645985	176645985	502	418	experimental	CHR02FS011350247	11350247	9497	418	502	A03
9497_418_562	PROBES_2BP	interval rank	target_tm:76.00;probe_tm:77.60;freq: 9.45;count:01;rules:0000;score:0808	chr2:11348377-11350972	TGGAGTGGTTCAAGGAACAAGGTTACGAGATTCCAGAACCAACAGCTCCT	0	176648957	176648957	562	418	experimental	CHR02FS011350027	11350027	9497	418	562	A03
9497_422_1062	PROBES_2BP	interval rank	target_tm:76.00;probe_tm:73.00;freq:19.98;count:01;rules:0000;score:0726	chr2:11348377-11350972	TCGCCTATTTAAAAATTCAATTAGAATAGTGTATCCCTCTTCTCTATTCCTTCAAGC	0	176645494	176645494	1062	422	experimental	CHR02FS011348779	11348779	9497	422	1062	A03
9497_429_1315	PROBES_2BP	interval rank	target_tm:76.00;probe_tm:71.70;freq:20.93;count:01;rules:0000;score:0696	chr2:11348377-11350972	TCTTCTTGTTATGGGTTGATTGGTAATCTTTAGAAAAATTTGAAGTGATTTGGAG	0	176647900	176647900	1315	429	experimental	CHR02FS011349343	11349343	9497	429	1315	A03
9497_435_681	PROBES_2BP	interval rank	target_tm:76.00;probe_tm:75.90;freq:22.07;count:01;rules:0000;score:0776	chr2:11348377-11350972	TGAACAAGGTTGCAGAGGAGTGGACTAGAGAAGAAAAGAATCATTGTTTGGAAGAGA	0	176647843	176647843	681	435	experimental	CHR02FS011350363	11350363	9497	435	681	A03
9497_435_1227	PROBES_2BP	interval rank	target_tm:76.00;probe_tm:77.60;freq:26.11;count:01;rules:0000;score:0734	chr2:11348377-11350972	ACTGCGGCAGAGAAGCAGAAGAAGAGGTATCCTGGAGAATCAAAGGGTTT	0	176644924	176644924	1227	435	experimental	CHR02FS011349065	11349065	9497	435	1227	A03
9497_438_528	PROBES_2BP	interval rank	target_tm:76.00;probe_tm:70.90;freq:10.98;count:01;rules:0000;score:0727	chr2:11348377-11350972	TGGACTTTCAATCTTAACGTTATCTCTTATTCTTGATTAGCTCGTAATTAAAAAC	0	176645385	176645385	528	438	experimental	CHR02FS011349815	11349815	9497	438	528	A03
9497_438_1322	PROBES_2BP	interval rank	target_tm:76.00;probe_tm:70.90;freq:15.53;count:01;rules:0000;score:0702	chr2:11348377-11350972	TTAGCTCGTAATTAAAAACTGAGTTTGCTTATGTATTGGAAAAAGATCTTTATGCAA	0	176646086	176646086	1322	438	experimental	CHR02FS011349851	11349851	9497	438	1322	A03
9497_442_1342	PROBES_2BP	interval rank	target_tm:76.00;probe_tm:73.90;freq:11.60;count:01;rules:0000;score:0783	chr2:11348377-11350972	TGGACGAATGATTGGCAGAAAGGTAAAAACTTTGTGCACTAAAACCATTTGGAAA	0	176647350	176647350	1342	442	experimental	CHR02FS011350175	11350175	9497	442	1342	A03
9497_447_85	PROBES_2BP	interval rank	target_tm:76.00;probe_tm:71.60;freq:16.13;count:01;rules:0000;score:0713	chr2:11348377-11350972	ATCTTAGTATCTACCCATTTGATAAAAATCATTCCTTTGCCTCATTTCTTATGTTGT	0	176644756	176644756	85	447	experimental	CHR02FS011349611	11349611	9497	447	85	A03
9497_448_906	PROBES_2BP	interval rank	target_tm:76.00;probe_tm:73.00;freq:20.04;count:01;rules:-300;score:0425	chr2:11348377-11350972	ATTTGGAAAATTAGCTTTGAATTTTTTCTGAAAGCACACCATATTTTGCAGGTGGCA	0	176645273	176645273	906	448	experimental	CHR02FS011350221	11350221	9497	448	906	A03
9497_448_1048	PROBES_2BP	interval rank	target_tm:76.00;probe_tm:62.80;freq:81.29;count:01;rules:-300;score:0120	chr2:11348377-11350972	ATTCTTTCAAGAAATATTTAATTCACTTTTTTATATATTTTAACTAAAAA	0	176649853	176649853	1048	448	experimental	CHR02FS011348487	11348487	9497	448	1048	A03
9497_450_494	PROBES_2BP	interval rank	target_tm:76.00;probe_tm:73.80;freq:14.25;count:01;rules:0000;score:0766	chr2:11348377-11350972	GTTATTTACTCTTGGATTGAGTTGTTGGTTGTGGTGTTTTGTATGAATGGTGGATT	0	176646790	176646790	494	450	experimental	CHR02FS011349705	11349705	9497	450	494	A03
9497_451_779	PROBES_2BP	interval rank	target_tm:76.00;probe_tm:72.10;freq: 9.73;count:01;rules:0000;score:0759	chr2:11348377-11350972	TATCTCAATACGTCTTGTGGCAACTAAAATGATGCACATTGTTTATATTCCTGTATTATATTA	0	176649951	176649951	779	451	experimental	CHR02FS011350495	11350495	9497	451	779	A03
9497_451_1153	PROBES_2BP	interval rank	target_tm:76.00;probe_tm:66.40;freq:47.52;count:01;rules:0000;score:0531	chr2:11348377-11350972	TTTTGAGATCACCAATTTTCTTATTTTATAACTAATTAATTCTTTCAAGAAATA	0	176647957	176647957	1153	451	experimental	CHR02FS011348449	11348449	9497	451	1153	A03
9497_452_738	PROBES_2BP	interval rank	target_tm:76.00;probe_tm:80.90;freq: 5.71;count:01;rules:0000;score:0778	chr2:11348377-11350972	TGAACAAGTCGCCGTCTTTAGTGGTGGTTGCGGCTACTACTGCGGCAGAG	0	176648047	176648047	738	452	experimental	CHR02FS011349027	11349027	9497	452	738	A03
9497_455_341	PROBES_2BP	interval rank	target_tm:76.00;probe_tm:71.60;freq:28.39;count:01;rules:0000;score:0672	chr2:11348377-11350972	TTGATAAAAATCATTCCTTTGCCTCATTTCTTATGTTGTTTTGGATTTGAATCGTTCA	0	176646241	176646241	341	455	experimental	CHR02FS011349629	11349629	9497	455	341	A03
9497_459_117	PROBES_2BP	interval rank	target_tm:76.00;probe_tm:75.70;freq:40.40;count:01;rules:-400;score:0329	chr2:11348377-11350972	AATCCCCAACTCTCAAGATTCCAATTTTCTTCTTCCTCACCGAACCCACTTT	0	176645984	176645984	117	459	experimental	CHR02FS011348939	11348939	9497	459	117	A03
9497_463_319	PROBES_2BP	interval rank	target_tm:76.00;probe_tm:70.90;freq:22.45;count:01;rules:-300;score:0375	chr2:11348377-11350972	TCTTATGTTGTTTTGGATTTGAATCGTTCAGAGTTTTTTGACAACTCAGTTATTTA	0	176646449	176646449	319	463	experimental	CHR02FS011349657	11349657	9497	463	319	A03
9497_464_2	PROBES_2BP	interval rank	target_tm:76.00;probe_tm:74.80;freq:18.60;count:01;rules:0000;score:0767	chr2:11348377-11350972	GGTTCCTTTGCTTCATTTCTTATCATGTCTGGATTTTGATTCATTCAGATTCTATTGGCTAC	0	176644665	176644665	2	464	experimental	CHR02FS011349439	11349439	9497	464	2	A03
9497_464_1268	PROBES_2BP	interval rank	target_tm:76.00;probe_tm:71.60;freq:16.27;count:01;rules:0000;score:0712	chr2:11348377-11350972	AGGTTTTTGTAACTATTGGATTGAGTTGGTTATAGACTTATAGTGATGGTTTGATA	0	176648847	176648847	1268	464	experimental	CHR02FS011349503	11349503	9497	464	1268	A03
9497_470_1284	PROBES_2BP	interval rank	target_tm:76.00;probe_tm:63.00;freq:74.33;count:01;rules:-300;score:0131	chr2:11348377-11350972	ATTAATTCTTTCAAGAAATATTTAATTCACTTTTTTATATATTTTAACTAA	0	176646046	176646046	1284	470	experimental	CHR02FS011348483	11348483	9497	470	1284	A03
9497_472_1180	PROBES_2BP	interval rank	target_tm:76.00;probe_tm:72.30;freq:14.91;count:01;rules:0000;score:0733	chr2:11348377-11350972	CTTGAGGTTTCTTGTGGATAGTAAATTGGTTTATGATACTCTTGAACTGATTATTCAA	0	176647780	176647780	1180	472	experimental	CHR02FS011349241	11349241	9497	472	1180	A03
9497_480_534	PROBES_2BP	interval rank	target_tm:76.00;probe_tm:70.90;freq: 7.74;count:01;rules:0000;score:0752	chr2:11348377-11350972	TGAATTGAAGTACTCTTAGGATGGTAATCTATTAATAGGTTGAAGTGATTTAATCTTA	0	176649156	176649156	534	480	experimental	CHR02FS011349559	11349559	9497	480	534	A03
9497_483_807	PROBES_2BP	interval rank	target_tm:76.00;probe_tm:70.90;freq:21.21;count:01;rules:-300;score:0379	chr2:11348377-11350972	TTATGTTGTTTTGGATTTGAATCGTTCAGAGTTTTTTGACAACTCAGTTATTTAC	0	176649316	176649316	807	483	experimental	CHR02FS011349659	11349659	9497	483	807	A03
9497_484_600	PROBES_2BP	interval rank	target_tm:76.00;probe_tm:73.20;freq:14.72;count:01;rules:0000;score:0752	chr2:11348377-11350972	CTACTGTTGAAGGTTACTTGAGGTTTCTTGTGGATAGTAAATTGGTTTATGATAC	0	176646548	176646548	600	484	experimental	CHR02FS011349225	11349225	9497	484	600	A03
9497_485_21	PROBES_2BP	interval rank	target_tm:76.00;probe_tm:75.80;freq:17.77;count:01;rules:0000;score:0790	chr2:11348377-11350972	AGGGAGAAACTGAACAAGGTTGCAGAGGAGTGGACTAGAGAAGAAAAGAAT	0	176645671	176645671	21	485	experimental	CHR02FS011350353	11350353	9497	485	21	A03
9497_489_213	PROBES_2BP	interval rank	target_tm:76.00;probe_tm:77.60;freq:23.76;count:01;rules:0000;score:0741	chr2:11348377-11350972	GCTACTACTGCGGCAGAGAAGCAGAAGAAGAGGTATCCTGGAGAATCAAA	0	176648347	176648347	213	489	experimental	CHR02FS011349059	11349059	9497	489	213	A03
9497_490_1048	PROBES_2BP	interval rank	target_tm:76.00;probe_tm:75.90;freq:21.38;count:01;rules:0000;score:0779	chr2:11348377-11350972	ACTGAACAAGGTTGCAGAGGAGTGGACTAGAGAAGAAAAGAATCATTGTTTGGAAGA	0	176650090	176650090	1048	490	experimental	CHR02FS011350361	11350361	9497	490	1048	A03
9497_495_1061	PROBES_2BP	interval rank	target_tm:76.00;probe_tm:76.10;freq: 4.12;count:01;rules:0000;score:0898	chr2:11348377-11350972	ACTGTACCTATATGGGAAGTGCTTTTATTGGGACTCTGGGTACTTTGGTCACTAA	0	176650455	176650455	1061	495	experimental	CHR02FS011350775	11350775	9497	495	1061	A03
9497_500_1102	PROBES_2BP	interval rank	target_tm:76.00;probe_tm:79.20;freq:23.63;count:01;rules:0000;score:0709	chr2:11348377-11350972	TTTAGTGGTGGTTGCGGCTACTACTGCGGCAGAGAAGCAGAAGAAGAGGT	0	176648203	176648203	1102	500	experimental	CHR02FS011349043	11349043	9497	500	1102	A03
9497_501_95	PROBES_2BP	interval rank	target_tm:76.00;probe_tm:71.60;freq:11.77;count:01;rules:0000;score:0736	chr2:11348377-11350972	GAGTTTTGGACTTTCAATCTTAACGTTATCTCTTATTCTTGATTAGCTCGTAATTA	0	176644841	176644841	95	501	experimental	CHR02FS011349809	11349809	9497	501	95	A03
9497_503_483	PROBES_2BP	interval rank	target_tm:76.00;probe_tm:73.00;freq:16.56;count:01;rules:0000;score:0739	chr2:11348377-11350972	CTTCTACATGTATTAAACTCTTCTTTGCTTCAAAGCTGTTACTAAGTTCAAGGTTCA	0	176649892	176649892	483	503	experimental	CHR02FS011350563	11350563	9497	503	483	A03
9497_505_157	PROBES_2BP	interval rank	target_tm:76.00;probe_tm:72.30;freq:19.04;count:01;rules:-350;score:0365	chr2:11348377-11350972	CAAAAAAATTGAGTACATATTACAAGGAGAAACAAACATGACTGACCAAATTTGGCA	0	176647137	176647137	157	505	experimental	CHR02FS011350917	11350917	9497	505	157	A03
9497_505_341	PROBES_2BP	interval rank	target_tm:76.00;probe_tm:66.90;freq:43.16;count:01;rules:-300;score:0248	chr2:11348377-11350972	TAAAAAAGACTAGAAGTTATTACTTTTTCTTTTTGACCCATACTATTAAA	0	176648826	176648826	341	505	experimental	CHR02FS011348531	11348531	9497	505	341	A03
9497_507_1263	PROBES_2BP	interval rank	target_tm:76.00;probe_tm:71.50;freq:23.77;count:01;rules:-350;score:0333	chr2:11348377-11350972	GAAAAAGATCTTTATGCAAAAGTAGGTCTTTTTTTCTTGTGTAATCATCTCATGATCTA	0	176646491	176646491	1263	507	experimental	CHR02FS011349889	11349889	9497	507	1263	A03
9497_513_553	PROBES_2BP	interval rank	target_tm:76.00;probe_tm:75.20;freq:13.16;count:01;rules:0000;score:0800	chr2:11348377-11350972	TACTAAAGATCAAGCTAAGGAAGGTGAGAAAGAGACTAAATCTATTGAGGAACGTCC	0	176645520	176645520	553	513	experimental	CHR02FS011349151	11349151	9497	513	553	A03
9497_519_33	PROBES_2BP	interval rank	target_tm:76.00;probe_tm:72.30;freq:14.37;count:01;rules:0000;score:0735	chr2:11348377-11350972	GGTGTTTTGTATGAATGGTGGATTTAAGGTTGATTATATGTACAACTTGTGAAATCTA	0	176646418	176646418	33	519	experimental	CHR02FS011349737	11349737	9497	519	33	A03
9497_521_27	PROBES_2BP	interval rank	target_tm:76.00;probe_tm:72.40;freq:11.57;count:01;rules:0000;score:0753	chr2:11348377-11350972	GTAAATTGGTTTATGATACTCTTGAACTGATTATTCAAGACTCCAATTTCCCAACT	0	176647327	176647327	27	521	experimental	CHR02FS011349261	11349261	9497	521	27	A03
9497_525_315	PROBES_2BP	interval rank	target_tm:76.00;probe_tm:67.90;freq:37.32;count:01;rules:0000;score:0578	chr2:11348377-11350972	TTTTATTAATATTTTCGCCTATTTAAAAATTCAATTAGAATAGTGTATCCCTC	0	176644702	176644702	315	525	experimental	CHR02FS011348765	11348765	9497	525	315	A03
9497_529_243	PROBES_2BP	interval rank	target_tm:76.00;probe_tm:70.90;freq:13.05;count:01;rules:0000;score:0714	chr2:11348377-11350972	GACTTTCAATCTTAACGTTATCTCTTATTCTTGATTAGCTCGTAATTAAAAACTGA	0	176648890	176648890	243	529	experimental	CHR02FS011349817	11349817	9497	529	243	A03
9497_546_998	PROBES_2BP	interval rank	target_tm:76.00;probe_tm:75.90;freq:12.71;count:01;rules:0000;score:0816	chr2:11348377-11350972	CTAAAGATCAAGCTAAGGAAGGTGAGAAAGAGACTAAATCTATTGAGGAACGTCCTG	0	176650070	176650070	998	546	experimental	CHR02FS011349153	11349153	9497	546	998	A03
9497_549_1171	PROBES_2BP	interval rank	target_tm:76.00;probe_tm:71.60;freq:25.34;count:01;rules:-300;score:0380	chr2:11348377-11350972	CATTTCTTATGTTGTTTTGGATTTGAATCGTTCAGAGTTTTTTGACAACTCAGTTA	0	176646017	176646017	1171	549	experimental	CHR02FS011349653	11349653	9497	549	1171	A03
9497_549_1359	PROBES_2BP	interval rank	target_tm:76.00;probe_tm:75.50;freq: 9.16;count:01;rules:0000;score:0832	chr2:11348377-11350972	TGTTTGGAAGAGACTGAGAAATCGTTCAAGTATTCTGGTGAGATACTTCGTCTCATATTGT	0	176645757	176645757	1359	549	experimental	CHR02FS011350407	11350407	9497	549	1359	A03
9497_553_341	PROBES_2BP	interval rank	target_tm:76.00;probe_tm:76.10;freq: 8.56;count:01;rules:0000;score:0845	chr2:11348377-11350972	GAAGAGACTGAGAAATCGTTCAAGTATTCTGGTGAGATACTTCGTCTCATATTGTCCTGATT	0	176648856	176648856	341	553	experimental	CHR02FS011350413	11350413	9497	553	341	A03
9497_556_1078	PROBES_2BP	interval rank	target_tm:76.00;probe_tm:72.30;freq:15.78;count:01;rules:0000;score:0729	chr2:11348377-11350972	AATTGAGTACATATTACAAGGAGAAACAAACATGACTGACCAAATTTGGCAACTTATA	0	176647459	176647459	1078	556	experimental	CHR02FS011350923	11350923	9497	556	1078	A03
9497_557_973	PROBES_2BP	interval rank	target_tm:76.00;probe_tm:75.10;freq:10.37;count:01;rules:0000;score:0815	chr2:11348377-11350972	TCTGTAACCATTTTTCTATTCCGATCAAACCATGGCGTATTTAGCTCCGATTTCTTCA	0	176647471	176647471	973	557	experimental	CHR02FS011348863	11348863	9497	557	973	A03
9497_562_618	PROBES_2BP	interval rank	target_tm:76.00;probe_tm:73.90;freq:11.74;count:01;rules:0000;score:0782	chr2:11348377-11350972	GAAGCATCAACAACATGTTTACTAGTTAGAACTGATCATTGATATGCATCACAGAAATATACCAAA	0	176648441	176648441	618	562	experimental	CHR02FS011350855	11350855	9497	562	618	A03
9497_564_612	PROBES_2BP	interval rank	target_tm:76.00;probe_tm:70.90;freq:13.45;count:01;rules:0000;score:0712	chr2:11348377-11350972	AACTGAGTTTGCTTATGTATTGGAAAAAGATCTTTATGCAAAAGTAGGTCTTTT	0	176645813	176645813	612	564	experimental	CHR02FS011349867	11349867	9497	564	612	A03
9497_565_83	PROBES_2BP	interval rank	target_tm:76.00;probe_tm:74.50;freq:12.31;count:01;rules:0000;score:0790	chr2:11348377-11350972	AGCCAACTAAAACTACATTGCGTGACTTCTTCTGTAACCATTTTTCTATTCCGATCA	0	176646923	176646923	83	565	experimental	CHR02FS011348833	11348833	9497	565	83	A03
9497_568_954	PROBES_2BP	interval rank	target_tm:76.00;probe_tm:76.80;freq: 6.26;count:01;rules:0000;score:0853	chr2:11348377-11350972	TCAGATTCTGAGTATGACCATGAACAAGTCGCCGTCTTTAGTGGTGGTTG	0	176647861	176647861	954	568	experimental	CHR02FS011349007	11349007	9497	568	954	A03
9497_570_566	PROBES_2BP	interval rank	target_tm:76.00;probe_tm:70.90;freq:13.19;count:01;rules:0000;score:0714	chr2:11348377-11350972	TGTTACTAAGTTCAAGGTTCAAATTAATAACTTTTCTGCCGTTTTATAGCTCAA	0	176646955	176646955	566	570	experimental	CHR02FS011350599	11350599	9497	570	566	A03
9497_571_601	PROBES_2BP	interval rank	target_tm:76.00;probe_tm:73.20;freq:12.57;count:01;rules:0000;score:0763	chr2:11348377-11350972	CAACTTGTGAAATCTAACTGAATGTTACCGGAGTTTTGGACTTTCAATCTTAAC	0	176645431	176645431	601	571	experimental	CHR02FS011349779	11349779	9497	571	601	A03
9497_588_508	PROBES_2BP	interval rank	target_tm:76.00;probe_tm:75.90;freq:11.24;count:01;rules:-400;score:0425	chr2:11348377-11350972	CATGGCGTATTTAGCTCCGATTTCTTCATCCTTATCCATATTCAAGAATCCCCAACT	0	176644639	176644639	508	588	experimental	CHR02FS011348893	11348893	9497	588	508	A03
9497_589_559	PROBES_2BP	interval rank	target_tm:76.00;probe_tm:75.10;freq: 9.30;count:01;rules:0000;score:0823	chr2:11348377-11350972	TTTTTCTATTCCGATCAAACCATGGCGTATTTAGCTCCGATTTCTTCATCCTTATCCA	0	176647670	176647670	559	589	experimental	CHR02FS011348873	11348873	9497	589	559	A03
9497_590_562	PROBES_2BP	interval rank	target_tm:76.00;probe_tm:70.90;freq:13.09;count:01;rules:0000;score:0714	chr2:11348377-11350972	ATTCTTGATTAGCTCGTAATTAAAAACTGAGTTTGCTTATGTATTGGAAAAAGATC	0	176648789	176648789	562	590	experimental	CHR02FS011349843	11349843	9497	590	562	A03
9497_592_218	PROBES_2BP	interval rank	target_tm:76.00;probe_tm:63.00;freq:76.44;count:01;rules:-300;score:0129	chr2:11348377-11350972	TAATTCTTTCAAGAAATATTTAATTCACTTTTTTATATATTTTAACTAAAA	0	176645368	176645368	218	592	experimental	CHR02FS011348485	11348485	9497	592	218	A03
9497_592_512	PROBES_2BP	interval rank	target_tm:76.00;probe_tm:75.80;freq: 5.79;count:01;rules:0000;score:0871	chr2:11348377-11350972	ACTTCTACAACATCTACTTTGCTCATAGTGCTGGTGGACGAATGATTGGCA	0	176644983	176644983	512	592	experimental	CHR02FS011350141	11350141	9497	592	512	A03
9497_594_1370	PROBES_2BP	interval rank	target_tm:76.00;probe_tm:74.80;freq:12.90;count:01;rules:0000;score:0793	chr2:11348377-11350972	TGGCTATGAGACTTCATACTAAAGATCAAGCTAAGGAAGGTGAGAAAGAGACTAAATCTAT	0	176650456	176650456	1370	594	experimental	CHR02FS011349135	11349135	9497	594	1370	A03
9497_600_1370	PROBES_2BP	interval rank	target_tm:76.00;probe_tm:74.50;freq:19.47;count:01;rules:0000;score:0757	chr2:11348377-11350972	GACCCATACTATTAAAAATATAACTGTCACTGAATCGGCTCTAAATCTCCTCGACTT	0	176650623	176650623	1370	600	experimental	CHR02FS011348565	11348565	9497	600	1370	A03
9497_602_1180	PROBES_2BP	interval rank	target_tm:76.00;probe_tm:72.70;freq:17.49;count:01;rules:-300;score:0429	chr2:11348377-11350972	TTTTTCTTGTGTAATCATCTCATGATCTAATTCTGCATACTGTTTTTTATATAGATGCCGAGT	0	176647389	176647389	1180	602	experimental	CHR02FS011349919	11349919	9497	602	1180	A03
9497_602_1214	PROBES_2BP	interval rank	target_tm:76.00;probe_tm:71.50;freq:22.44;count:01;rules:0000;score:0687	chr2:11348377-11350972	CTGTATTATATTAATCATCTTCTACATGTATTAAACTCTTCTTTGCTTCAAAGCTGTTAC	0	176649331	176649331	1214	602	experimental	CHR02FS011350545	11350545	9497	602	1214	A03
9497_607_1359	PROBES_2BP	interval rank	target_tm:76.00;probe_tm:70.90;freq:13.35;count:01;rules:0000;score:0713	chr2:11348377-11350972	AATTTGAAGTGATTTGGAGTGTTTTTAGATCTTAGTAGTATCTACCCTTTTGATA	0	176646067	176646067	1359	607	experimental	CHR02FS011349379	11349379	9497	607	1359	A03
9497_607_1365	PROBES_2BP	interval rank	target_tm:76.00;probe_tm:78.40;freq: 6.87;count:01;rules:0000;score:0815	chr2:11348377-11350972	AGTATGACCATGAACAAGTCGCCGTCTTTAGTGGTGGTTGCGGCTACTAC	0	176648513	176648513	1365	607	experimental	CHR02FS011349017	11349017	9497	607	1365	A03
9497_617_353	PROBES_2BP	interval rank	target_tm:76.00;probe_tm:72.50;freq:14.55;count:01;rules:0000;score:0738	chr2:11348377-11350972	TTGCTTCAAAGCTGTTACTAAGTTCAAGGTTCAAATTAATAACTTTTCTGCCGT	0	176645564	176645564	353	617	experimental	CHR02FS011350587	11350587	9497	617	353	A03
9497_621_511	PROBES_2BP	interval rank	target_tm:76.00;probe_tm:75.90;freq: 9.02;count:01;rules:0000;score:0841	chr2:11348377-11350972	GTGTATCCCTCTTCTCTATTCCTTCAAGCCAACTAAAACTACATTGCGTGACTTCTT	0	176646091	176646091	511	621	experimental	CHR02FS011348807	11348807	9497	621	511	A03
9497_621_1141	PROBES_2BP	interval rank	target_tm:76.00;probe_tm:76.80;freq:14.21;count:01;rules:0000;score:0794	chr2:11348377-11350972	TTCTTCTTCCTCACCGAACCCACTTTTCCTTCGACCTAGGATTCAGATTC	0	176647665	176647665	1141	621	experimental	CHR02FS011348965	11348965	9497	621	1141	A03
9497_624_26	PROBES_2BP	interval rank	target_tm:76.00;probe_tm:73.90;freq:10.67;count:01;rules:-300;score:0489	chr2:11348377-11350972	CGTTCAGAGTTTTTTGACAACTCAGTTATTTACTCTTGGATTGAGTTGTTGGTTG	0	176645248	176645248	26	624	experimental	CHR02FS011349681	11349681	9497	624	26	A03
9497_626_1108	PROBES_2BP	interval rank	target_tm:76.00;probe_tm:63.80;freq:40.28;count:01;rules:0000;score:0491	chr2:11348377-11350972	TCTTATTTTATAACTAATTAATTCTTTCAAGAAATATTTAATTCACTTTTT	0	176650610	176650610	1108	626	experimental	CHR02FS011348467	11348467	9497	626	1108	A03
9497_631_867	PROBES_2BP	interval rank	target_tm:76.00;probe_tm:73.70;freq:14.52;count:01;rules:0000;score:0763	chr2:11348377-11350972	TGGATTGAGTTGTTGGTTGTGGTGTTTTGTATGAATGGTGGATTTAAGGTTGATTATA	0	176648695	176648695	867	631	experimental	CHR02FS011349717	11349717	9497	631	867	A03
9497_633_171	PROBES_2BP	interval rank	target_tm:76.00;probe_tm:75.80;freq: 5.41;count:01;rules:0000;score:0876	chr2:11348377-11350972	AGTATTCTGGTGAGATACTTCGTCTCATATTGTCCTGATTTGGTGCGCAGT	0	176644914	176644914	171	633	experimental	CHR02FS011350435	11350435	9497	633	171	A03
9497_636_668	PROBES_2BP	interval rank	target_tm:76.00;probe_tm:70.90;freq:21.91;count:01;rules:0000;score:0677	chr2:11348377-11350972	TTCTCCTTCTTATCTTCTTGTTATGGGTTGATTGGTAATCTTTAGAAAAATTTGA	0	176646747	176646747	668	636	experimental	CHR02FS011349331	11349331	9497	636	668	A03
9497_642_674	PROBES_2BP	interval rank	target_tm:76.00;probe_tm:73.10;freq:14.00;count:01;rules:0000;score:0753	chr2:11348377-11350972	GGTGGATTTAAGGTTGATTATATGTACAACTTGTGAAATCTAACTGAATGTTACCG	0	176646659	176646659	674	642	experimental	CHR02FS011349753	11349753	9497	642	674	A03
9497_649_1367	PROBES_2BP	interval rank	target_tm:76.00;probe_tm:74.10;freq:10.90;count:01;rules:0000;score:0791	chr2:11348377-11350972	TCTCAATATTTAAAGGAATTAGCAGAGAAGGATCCTCAAGCATTCATTTGTCACTTCTACAA	0	176644789	176644789	1367	649	experimental	CHR02FS011350089	11350089	9497	649	1367	A03
9497_657_345	PROBES_2BP	interval rank	target_tm:76.00;probe_tm:71.60;freq:22.27;count:01;rules:0000;score:0690	chr2:11348377-11350972	TGACTGACCAAATTTGGCAACTTATAAACTAAATGTTTTTCTCTGCAAATACCTAT	0	176650655	176650655	345	657	experimental	CHR02FS011350955	11350955	9497	657	345	A03
9497_663_949	PROBES_2BP	interval rank	target_tm:76.00;probe_tm:72.20;freq:13.67;count:01;rules:0000;score:0737	chr2:11348377-11350972	TCTTCTATATATGTTGGATAGAATTCTGTGAACTTTTGACATCTTTATGGTTGGTCTATAA	0	176644890	176644890	949	663	experimental	CHR02FS011350701	11350701	9497	663	949	A03
9497_665_425	PROBES_2BP	interval rank	target_tm:76.00;probe_tm:77.60;freq: 3.95;count:01;rules:-400;score:0471	chr2:11348377-11350972	AGTTCAAGAACACGGGGCTGGAAAGAGCGGAGAAATTATCCACGGATTTG	0	176644647	176644647	425	665	experimental	CHR02FS011349979	11349979	9497	665	425	A03
9497_667_363	PROBES_2BP	interval rank	target_tm:76.00;probe_tm:75.90;freq:19.50;count:01;rules:0000;score:0785	chr2:11348377-11350972	AAGCAGAAGAAGAGGTATCCTGGAGAATCAAAGGGTTTTGTGGAGGAGAT	0	176648954	176648954	363	667	experimental	CHR02FS011349077	11349077	9497	667	363	A03
9497_668_552	PROBES_2BP	interval rank	target_tm:76.00;probe_tm:72.70;freq:12.90;count:01;rules:0000;score:0751	chr2:11348377-11350972	CATCAACAACATGTTTACTAGTTAGAACTGATCATTGATATGCATCACAGAAATATACCAAAAA	0	176647918	176647918	552	668	experimental	CHR02FS011350859	11350859	9497	668	552	A03
9497_671_173	PROBES_2BP	interval rank	target_tm:76.00;probe_tm:70.20;freq:26.51;count:01;rules:-350;score:0299	chr2:11348377-11350972	ATGTATTGGAAAAAGATCTTTATGCAAAAGTAGGTCTTTTTTTCTTGTGTAATCA	0	176649183	176649183	173	671	experimental	CHR02FS011349881	11349881	9497	671	173	A03
9497_671_183	PROBES_2BP	interval rank	target_tm:76.00;probe_tm:75.80;freq: 8.00;count:01;rules:0000;score:0848	chr2:11348377-11350972	GCGCAGTGTCTCTAGATATCTCAATACGTCTTGTGGCAACTAAAATGATGCACATTGTTTATATT	0	176649877	176649877	183	671	experimental	CHR02FS011350479	11350479	9497	671	183	A03
9497_672_158	PROBES_2BP	interval rank	target_tm:76.00;probe_tm:77.60;freq: 6.45;count:01;rules:0000;score:0835	chr2:11348377-11350972	TTGCAGAACGTTAGGGAGAAACTGAACAAGGTTGCAGAGGAGTGGACTAG	0	176649169	176649169	158	672	experimental	CHR02FS011350341	11350341	9497	672	158	A03
9497_672_878	PROBES_2BP	interval rank	target_tm:76.00;probe_tm:70.80;freq:17.20;count:01;rules:0000;score:0692	chr2:11348377-11350972	GATGCACATTGTTTATATTCCTGTATTATATTAATCATCTTCTACATGTATTAAACTCTTCT	0	176649103	176649103	878	672	experimental	CHR02FS011350525	11350525	9497	672	878	A03
9497_675_461	PROBES_2BP	interval rank	target_tm:76.00;probe_tm:76.80;freq: 7.63;count:01;rules:0000;score:0839	chr2:11348377-11350972	GCAGAGCGGATACTCGATAATAAAGAACTCGAGTTCTACAAATGGGACGG	0	176646574	176646574	461	675	experimental	CHR02FS011350275	11350275	9497	675	461	A03
9497_690_348	PROBES_2BP	interval rank	target_tm:76.00;probe_tm:69.40;freq:10.56;count:01;rules:0000;score:0700	chr2:11348377-11350972	ATCTATTAATAGGTTGAAGTGATTTAATCTTAGTATCTACCCATTTGATAAAAATCA	0	176650721	176650721	348	690	experimental	CHR02FS011349585	11349585	9497	690	348	A03
9497_694_896	PROBES_2BP	interval rank	target_tm:76.00;probe_tm:75.40;freq: 5.00;count:01;rules:0000;score:0873	chr2:11348377-11350972	AGAGACTAAATCTATTGAGGAACGTCCTGTTGCTAAATGGGAACCTACTGTTGAA	0	176648974	176648974	896	694	experimental	CHR02FS011349181	11349181	9497	694	896	A03
9497_695_143	PROBES_2BP	interval rank	target_tm:76.00;probe_tm:70.20;freq:20.98;count:01;rules:0000;score:0666	chr2:11348377-11350972	TCTTTAGAAAAATTTGAAGTGATTTGGAGTGTTTTTAGATCTTAGTAGTATCTAC	0	176650458	176650458	143	695	experimental	CHR02FS011349369	11349369	9497	695	143	A03
9497_697_417	PROBES_2BP	interval rank	target_tm:76.00;probe_tm:73.80;freq:13.64;count:01;rules:0000;score:0769	chr2:11348377-11350972	ACAACTCAGTTATTTACTCTTGGATTGAGTTGTTGGTTGTGGTGTTTTGTATGAATG	0	176646903	176646903	417	697	experimental	CHR02FS011349697	11349697	9497	697	417	A03
9497_700_872	PROBES_2BP	interval rank	target_tm:76.00;probe_tm:76.80;freq: 6.39;count:01;rules:0000;score:0852	chr2:11348377-11350972	AGAACGTTAGGGAGAAACTGAACAAGGTTGCAGAGGAGTGGACTAGAGAA	0	176645446	176645446	872	700	experimental	CHR02FS011350345	11350345	9497	700	872	A03
9497_703_105	PROBES_2BP	interval rank	target_tm:76.00;probe_tm:75.70;freq: 7.25;count:01;rules:0000;score:0853	chr2:11348377-11350972	GGTACTTTGGTCACTAATATGGTGGGCCTAAGAAGAGTCAATGAAGCATCAA	0	176646795	176646795	105	703	experimental	CHR02FS011350813	11350813	9497	703	105	A03
9497_703_1053	PROBES_2BP	interval rank	target_tm:76.00;probe_tm:75.70;freq: 4.15;count:01;rules:0000;score:0893	chr2:11348377-11350972	CTCTAAATCTCCTCGACTTTCAACTCCTACAGACATTCAGACATGTGCAACA	0	176645462	176645462	1053	703	experimental	CHR02FS011348603	11348603	9497	703	1053	A03
9497_706_186	PROBES_2BP	interval rank	target_tm:76.00;probe_tm:73.00;freq:15.31;count:01;rules:0000;score:0745	chr2:11348377-11350972	GTTGTTGGTTGTGGTGTTTTGTATGAATGGTGGATTTAAGGTTGATTATATGTACAA	0	176648172	176648172	186	706	experimental	CHR02FS011349725	11349725	9497	706	186	A03
9497_710_1150	PROBES_2BP	interval rank	target_tm:76.00;probe_tm:66.30;freq:46.02;count:01;rules:0000;score:0531	chr2:11348377-11350972	CAATATTCTGTTTTATTAATATTTTCGCCTATTTAAAAATTCAATTAGAATAG	0	176650215	176650215	1150	710	experimental	CHR02FS011348755	11348755	9497	710	1150	A03
9497_712_70	PROBES_2BP	interval rank	target_tm:76.00;probe_tm:70.20;freq:12.52;count:01;rules:0000;score:0703	chr2:11348377-11350972	TAATAGGTTGAAGTGATTTAATCTTAGTATCTACCCATTTGATAAAAATCATTCCT	0	176650656	176650656	70	712	experimental	CHR02FS011349591	11349591	9497	712	70	A03
9497_713_351	PROBES_2BP	interval rank	target_tm:76.00;probe_tm:71.60;freq:19.51;count:01;rules:0000;score:0699	chr2:11348377-11350972	CAAATTTGGCAACTTATAAACTAAATGTTTTTCTCTGCAAATACCTATTGCTCATCT	0	176650559	176650559	351	713	experimental	CHR02FS011350963	11350963	9497	713	351	A03
9497_715_177	PROBES_2BP	interval rank	target_tm:76.00;probe_tm:74.20;freq:10.86;count:01;rules:0000;score:0794	chr2:11348377-11350972	TGAACTTTTGACATCTTTATGGTTGGTCTATAAATGGTGATGATTCACTGTACCTATATGG	0	176646110	176646110	177	715	experimental	CHR02FS011350729	11350729	9497	715	177	A03
9497_716_520	PROBES_2BP	interval rank	target_tm:76.00;probe_tm:74.20;freq:11.80;count:01;rules:0000;score:0788	chr2:11348377-11350972	GAATTCTGTGAACTTTTGACATCTTTATGGTTGGTCTATAAATGGTGATGATTCACTGTAC	0	176645589	176645589	520	716	experimental	CHR02FS011350721	11350721	9497	716	520	A03
9497_728_524	PROBES_2BP	interval rank	target_tm:76.00;probe_tm:72.30;freq:14.16;count:01;rules:0000;score:0736	chr2:11348377-11350972	ATGGTGGATTTAAGGTTGATTATATGTACAACTTGTGAAATCTAACTGAATGTTACC	0	176647251	176647251	524	728	experimental	CHR02FS011349751	11349751	9497	728	524	A03
9497_728_1272	PROBES_2BP	interval rank	target_tm:76.00;probe_tm:71.70;freq:18.95;count:01;rules:0000;score:0703	chr2:11348377-11350972	ATTTAAAAATTCAATTAGAATAGTGTATCCCTCTTCTCTATTCCTTCAAGCCAAC	0	176650598	176650598	1272	728	experimental	CHR02FS011348785	11348785	9497	728	1272	A03
9497_729_263	PROBES_2BP	interval rank	target_tm:76.00;probe_tm:80.90;freq:23.08;count:01;rules:0000;score:0677	chr2:11348377-11350972	GGTGGTTGCGGCTACTACTGCGGCAGAGAAGCAGAAGAAGAGGTATCCTG	0	176644853	176644853	263	729	experimental	CHR02FS011349049	11349049	9497	729	263	A03
9497_732_1348	PROBES_2BP	interval rank	target_tm:76.00;probe_tm:72.30;freq:27.37;count:01;rules:0000;score:0689	chr2:11348377-11350972	GATAAAAATCATTCCTTTGCCTCATTTCTTATGTTGTTTTGGATTTGAATCGTTCAGA	0	176645596	176645596	1348	732	experimental	CHR02FS011349631	11349631	9497	732	1348	A03
9497_733_223	PROBES_2BP	interval rank	target_tm:76.00;probe_tm:71.40;freq:23.10;count:01;rules:-350;score:0333	chr2:11348377-11350972	TAGTTAGAACTGATCATTGATATGCATCACAGAAATATACCAAAAAAATTGAGTACATATTACA	0	176645216	176645216	223	733	experimental	CHR02FS011350877	11350877	9497	733	223	A03
9497_737_835	PROBES_2BP	interval rank	target_tm:76.00;probe_tm:73.20;freq: 9.38;count:01;rules:0000;score:0784	chr2:11348377-11350972	GTGAAATCTAACTGAATGTTACCGGAGTTTTGGACTTTCAATCTTAACGTTATC	0	176649866	176649866	835	737	experimental	CHR02FS011349785	11349785	9497	737	835	A03
9497_738_788	PROBES_2BP	interval rank	target_tm:76.00;probe_tm:75.80;freq: 8.00;count:01;rules:0000;score:0848	chr2:11348377-11350972	TTCTCAATTGTTGCAGAACGTTAGGGAGAAACTGAACAAGGTTGCAGAGGA	0	176647222	176647222	788	738	experimental	CHR02FS011350331	11350331	9497	738	788	A03
9497_739_467	PROBES_2BP	interval rank	target_tm:76.00;probe_tm:69.40;freq:14.37;count:01;rules:0000;score:0677	chr2:11348377-11350972	AGGTAAAAACTTTGTGCACTAAAACCATTTGGAAAATTAGCTTTGAATTT	0	176647025	176647025	467	739	experimental	CHR02FS011350195	11350195	9497	739	467	A03
9497_747_123	PROBES_2BP	interval rank	target_tm:76.00;probe_tm:76.80;freq:14.18;count:01;rules:0000;score:0794	chr2:11348377-11350972	TGGAGAATCAAAGGGTTTTGTGGAGGAGATGAGGTTTGTGGCTATGAGAC	0	176645259	176645259	123	747	experimental	CHR02FS011349097	11349097	9497	747	123	A03
9497_747_1273	PROBES_2BP	interval rank	target_tm:76.00;probe_tm:72.30;freq:26.84;count:01;rules:0000;score:0690	chr2:11348377-11350972	TAAAAATCATTCCTTTGCCTCATTTCTTATGTTGTTTTGGATTTGAATCGTTCAGAG	0	176648627	176648627	1273	747	experimental	CHR02FS011349633	11349633	9497	747	1273	A03
9497_749_455	PROBES_2BP	interval rank	target_tm:76.00;probe_tm:75.60;freq: 5.44;count:01;rules:0000;score:0871	chr2:11348377-11350972	TTCGTCTCATATTGTCCTGATTTGGTGCGCAGTGTCTCTAGATATCTCAATAC	0	176648218	176648218	455	749	experimental	CHR02FS011350453	11350453	9497	749	455	A03
9497_749_987	PROBES_2BP	interval rank	target_tm:76.00;probe_tm:75.90;freq: 8.36;count:01;rules:0000;score:0846	chr2:11348377-11350972	CGATAATAAAGAACTCGAGTTCTACAAATGGGACGGCGAACTTTCTCAATTGTTGCA	0	176645413	176645413	987	749	experimental	CHR02FS011350289	11350289	9497	749	987	A03
9497_749_1323	PROBES_2BP	interval rank	target_tm:76.00;probe_tm:69.40;freq:57.02;count:01;rules:-500;score:0078	chr2:11348377-11350972	TTTTTTTTTTCTCCTTCTTATCTTCTTGTTATGGGTTGATTGGTAATCTTTA	0	176650344	176650344	1323	749	experimental	CHR02FS011349323	11349323	9497	749	1323	A03
9497_751_235	PROBES_2BP	interval rank	target_tm:76.00;probe_tm:76.80;freq: 8.97;count:01;rules:0000;score:0827	chr2:11348377-11350972	GAGCGGAGAAATTATCCACGGATTTGGAGTGGTTCAAGGAACAAGGTTAC	0	176647740	176647740	235	751	experimental	CHR02FS011350003	11350003	9497	751	235	A03
9497_751_659	PROBES_2BP	interval rank	target_tm:76.00;probe_tm:74.80;freq:10.12;count:01;rules:0000;score:0811	chr2:11348377-11350972	TAAAGGAATTAGCAGAGAAGGATCCTCAAGCATTCATTTGTCACTTCTACAACATCTACTT	0	176650076	176650076	659	751	experimental	CHR02FS011350099	11350099	9497	751	659	A03
9497_751_955	PROBES_2BP	interval rank	target_tm:76.00;probe_tm:69.40;freq:49.88;count:01;rules:0000;score:0588	chr2:11348377-11350972	ATTACTTTTTCTTTTTGACCCATACTATTAAAAATATAACTGTCACTGAATCG	0	176646080	176646080	955	751	experimental	CHR02FS011348549	11348549	9497	751	955	A03
9497_752_860	PROBES_2BP	interval rank	target_tm:76.00;probe_tm:70.90;freq:14.86;count:01;rules:0000;score:0705	chr2:11348377-11350972	TTCAAGGTTCAAATTAATAACTTTTCTGCCGTTTTATAGCTCAAATACAAGTTCA	0	176647869	176647869	860	752	experimental	CHR02FS011350609	11350609	9497	752	860	A03
9497_754_416	PROBES_2BP	interval rank	target_tm:76.00;probe_tm:76.80;freq: 5.24;count:01;rules:-400;score:0466	chr2:11348377-11350972	ATATAGATGCCGAGTTCAAGAACACGGGGCTGGAAAGAGCGGAGAAATTA	0	176646492	176646492	416	754	experimental	CHR02FS011349967	11349967	9497	754	416	A03
9497_757_1173	PROBES_2BP	interval rank	target_tm:76.00;probe_tm:74.60;freq:11.50;count:01;rules:0000;score:0797	chr2:11348377-11350972	ACAAGGTTACGAGATTCCAGAACCAACAGCTCCTGGTAAAACATATTCTCAATATT	0	176645183	176645183	1173	757	experimental	CHR02FS011350043	11350043	9497	757	1173	A03
9497_759_221	PROBES_2BP	interval rank	target_tm:76.00;probe_tm:71.00;freq:16.63;count:01;rules:0000;score:0699	chr2:11348377-11350972	GAAAAATTTGAAGTGATTTGGAGTGTTTTTAGATCTTAGTAGTATCTACCCTT	0	176649059	176649059	221	759	experimental	CHR02FS011349375	11349375	9497	759	221	A03
9497_770_696	PROBES_2BP	interval rank	target_tm:76.00;probe_tm:75.00;freq: 9.02;count:01;rules:0000;score:0823	chr2:11348377-11350972	TTAGAATAGTGTATCCCTCTTCTCTATTCCTTCAAGCCAACTAAAACTACATTGCGTGA	0	176648870	176648870	696	770	experimental	CHR02FS011348799	11348799	9497	770	696	A03
9497_773_1199	PROBES_2BP	interval rank	target_tm:76.00;probe_tm:70.90;freq:12.74;count:01;rules:0000;score:0716	chr2:11348377-11350972	CTTAACGTTATCTCTTATTCTTGATTAGCTCGTAATTAAAAACTGAGTTTGCTTA	0	176649134	176649134	1199	773	experimental	CHR02FS011349827	11349827	9497	773	1199	A03
9497_782_1096	PROBES_2BP	interval rank	target_tm:76.00;probe_tm:74.10;freq:10.42;count:01;rules:0000;score:0795	chr2:11348377-11350972	TATTTAAAGGAATTAGCAGAGAAGGATCCTCAAGCATTCATTTGTCACTTCTACAACATCTA	0	176646001	176646001	1096	782	experimental	CHR02FS011350095	11350095	9497	782	1096	A03
9497_788_560	PROBES_2BP	interval rank	target_tm:76.00;probe_tm:74.40;freq:19.09;count:01;rules:-400;score:0357	chr2:11348377-11350972	TTCATCCTTATCCATATTCAAGAATCCCCAACTCTCAAGATTCCAATTTTCTTCTTCC	0	176649642	176649642	560	788	experimental	CHR02FS011348917	11348917	9497	788	560	A03
9497_795_545	PROBES_2BP	interval rank	target_tm:76.00;probe_tm:72.30;freq:16.87;count:01;rules:0000;score:0724	chr2:11348377-11350972	GGATTTTGATTCATTCAGATTCTATTGGCTACTTAGGTTTTTGTAACTATTGGATTGA	0	176644963	176644963	545	795	experimental	CHR02FS011349469	11349469	9497	795	545	A03
9497_802_772	PROBES_2BP	interval rank	target_tm:76.00;probe_tm:76.80;freq:28.03;count:01;rules:0000;score:0745	chr2:11348377-11350972	AGAGAAGCAGAAGAAGAGGTATCCTGGAGAATCAAAGGGTTTTGTGGAGG	0	176648547	176648547	772	802	experimental	CHR02FS011349073	11349073	9497	802	772	A03
9497_802_1134	PROBES_2BP	interval rank	target_tm:76.00;probe_tm:74.40;freq:19.04;count:01;rules:0000;score:0757	chr2:11348377-11350972	TTGACCCATACTATTAAAAATATAACTGTCACTGAATCGGCTCTAAATCTCCTCGACT	0	176648422	176648422	1134	802	experimental	CHR02FS011348563	11348563	9497	802	1134	A03
9497_808_788	PROBES_2BP	interval rank	target_tm:76.00;probe_tm:74.70;freq:18.71;count:01;rules:0000;score:0764	chr2:11348377-11350972	AGATGGTTCCTTTGCTTCATTTCTTATCATGTCTGGATTTTGATTCATTCAGATTCTATTGGC	0	176646239	176646239	788	808	experimental	CHR02FS011349435	11349435	9497	808	788	A03
9497_811_669	PROBES_2BP	interval rank	target_tm:76.00;probe_tm:74.30;freq:14.64;count:01;rules:0000;score:0774	chr2:11348377-11350972	CAGCTCCTGGTAAAACATATTCTCAATATTTAAAGGAATTAGCAGAGAAGGATCCTCAA	0	176646432	176646432	669	811	experimental	CHR02FS011350069	11350069	9497	811	669	A03
9497_820_840	PROBES_2BP	interval rank	target_tm:76.00;probe_tm:75.80;freq: 6.97;count:01;rules:0000;score:0857	chr2:11348377-11350972	TGGGTACTTTGGTCACTAATATGGTGGGCCTAAGAAGAGTCAATGAAGCAT	0	176649613	176649613	840	820	experimental	CHR02FS011350811	11350811	9497	820	840	A03
9497_824_846	PROBES_2BP	interval rank	target_tm:76.00;probe_tm:74.60;freq:10.75;count:01;rules:-300;score:0502	chr2:11348377-11350972	CAGAGTTTTTTGACAACTCAGTTATTTACTCTTGGATTGAGTTGTTGGTTGTGGTG	0	176644791	176644791	846	824	experimental	CHR02FS011349685	11349685	9497	824	846	A03
9497_824_1274	PROBES_2BP	interval rank	target_tm:76.00;probe_tm:75.80;freq: 7.54;count:01;rules:0000;score:0852	chr2:11348377-11350972	CCATATTTTGCAGGTGGCAGAGCGGATACTCGATAATAAAGAACTCGAGTT	0	176648332	176648332	1274	824	experimental	CHR02FS011350259	11350259	9497	824	1274	A03
9497_832_674	PROBES_2BP	interval rank	target_tm:76.00;probe_tm:76.80;freq: 6.97;count:01;rules:0000;score:0845	chr2:11348377-11350972	ACCGAACCCACTTTTCCTTCGACCTAGGATTCAGATTCTGAGTATGACCA	0	176644911	176644911	674	832	experimental	CHR02FS011348977	11348977	9497	832	674	A03
9497_832_852	PROBES_2BP	interval rank	target_tm:76.00;probe_tm:75.40;freq: 8.02;count:01;rules:0000;score:0839	chr2:11348377-11350972	TGACATCTTTATGGTTGGTCTATAAATGGTGATGATTCACTGTACCTATATGGGAAGTGCTT	0	176647165	176647165	852	832	experimental	CHR02FS011350737	11350737	9497	832	852	A03
9497_834_174	PROBES_2BP	interval rank	target_tm:76.00;probe_tm:70.10;freq:19.19;count:01;rules:0000;score:0670	chr2:11348377-11350972	CATTGTTTATATTCCTGTATTATATTAATCATCTTCTACATGTATTAAACTCTTCTTTGC	0	176647336	176647336	174	834	experimental	CHR02FS011350531	11350531	9497	834	174	A03
9497_834_782	PROBES_2BP	interval rank	target_tm:76.00;probe_tm:73.00;freq:18.96;count:01;rules:0000;score:0729	chr2:11348377-11350972	GTCTGGATTTTGATTCATTCAGATTCTATTGGCTACTTAGGTTTTTGTAACTATTGGA	0	176648871	176648871	782	834	experimental	CHR02FS011349465	11349465	9497	834	782	A03
9497_837_1027	PROBES_2BP	interval rank	target_tm:76.00;probe_tm:75.90;freq:42.05;count:01;rules:0000;score:0730	chr2:11348377-11350972	CCCAACTCTCAAGATTCCAATTTTCTTCTTCCTCACCGAACCCACTTTTC	0	176645411	176645411	1027	837	experimental	CHR02FS011348943	11348943	9497	837	1027	A03
9497_840_490	PROBES_2BP	interval rank	target_tm:76.00;probe_tm:73.40;freq:14.20;count:01;rules:0000;score:0758	chr2:11348377-11350972	TGACTCTTCTATATATGTTGGATAGAATTCTGTGAACTTTTGACATCTTTATGGTTGGTCTA	0	176649180	176649180	490	840	experimental	CHR02FS011350697	11350697	9497	840	490	A03
9497_843_1237	PROBES_2BP	interval rank	target_tm:76.00;probe_tm:75.90;freq: 4.47;count:01;rules:0000;score:0892	chr2:11348377-11350972	TTATTGGGACTCTGGGTACTTTGGTCACTAATATGGTGGGCCTAAGAAGA	0	176646313	176646313	1237	843	experimental	CHR02FS011350799	11350799	9497	843	1237	A03
9497_850_1080	PROBES_2BP	interval rank	target_tm:76.00;probe_tm:71.60;freq:20.35;count:01;rules:0000;score:0696	chr2:11348377-11350972	GCAACTTATAAACTAAATGTTTTTCTCTGCAAATACCTATTGCTCATCTTCCTTATAT	0	176645225	176645225	1080	850	experimental	CHR02FS011350971	11350971	9497	850	1080	A03
9497_851_557	PROBES_2BP	interval rank	target_tm:76.00;probe_tm:72.80;freq:13.24;count:01;rules:0000;score:0751	chr2:11348377-11350972	AAACATATTCTCAATATTTAAAGGAATTAGCAGAGAAGGATCCTCAAGCATTCATTTGTCA	0	176645117	176645117	557	851	experimental	CHR02FS011350081	11350081	9497	851	557	A03
9497_854_532	PROBES_2BP	interval rank	target_tm:76.00;probe_tm:75.70;freq:15.28;count:01;rules:-700;score:0099	chr2:11348377-11350972	CATGATCTAATTCTGCATACTGTTTTTTATATAGATGCCGAGTTCAAGAACACGGGGCT	0	176648868	176648868	532	854	experimental	CHR02FS011349939	11349939	9497	854	532	A03
9497_858_438	PROBES_2BP	interval rank	target_tm:76.00;probe_tm:65.50;freq:36.30;count:01;rules:-350;score:0182	chr2:11348377-11350972	TTTTTTTACTATTATAACAATACTTTTTGAGATCACCAATTTTCTTATTTTA	0	176649863	176649863	438	858	experimental	CHR02FS011348425	11348425	9497	858	438	A03
9497_858_1068	PROBES_2BP	interval rank	target_tm:76.00;probe_tm:74.10;freq:11.08;count:01;rules:0000;score:0790	chr2:11348377-11350972	TGTGAACTTTTGACATCTTTATGGTTGGTCTATAAATGGTGATGATTCACTGTACCTATATG	0	176646136	176646136	1068	858	experimental	CHR02FS011350727	11350727	9497	858	1068	A03
9497_867_355	PROBES_2BP	interval rank	target_tm:76.00;probe_tm:75.80;freq: 7.77;count:01;rules:0000;score:0850	chr2:11348377-11350972	TAGGATTCAGATTCTGAGTATGACCATGAACAAGTCGCCGTCTTTAGTGGT	0	176649389	176649389	355	867	experimental	CHR02FS011349001	11349001	9497	867	355	A03
9497_877_865	PROBES_2BP	interval rank	target_tm:76.00;probe_tm:75.70;freq:10.57;count:01;rules:0000;score:0825	chr2:11348377-11350972	CTTTGGTCACTAATATGGTGGGCCTAAGAAGAGTCAATGAAGCATCAACAACATGTTTA	0	176645355	176645355	865	877	experimental	CHR02FS011350817	11350817	9497	877	865	A03
9497_878_1062	PROBES_2BP	interval rank	target_tm:76.00;probe_tm:73.80;freq:14.61;count:01;rules:0000;score:0764	chr2:11348377-11350972	GTCCAAAAACTTCATTCACCCTCTCATCGTTATCTTCATTTGGAAACAACTAAACA	0	176646596	176646596	1062	878	experimental	CHR02FS011348701	11348701	9497	878	1062	A03
9497_879_1153	PROBES_2BP	interval rank	target_tm:76.00;probe_tm:72.20;freq:11.42;count:01;rules:0000;score:0750	chr2:11348377-11350972	CTATATATGTTGGATAGAATTCTGTGAACTTTTGACATCTTTATGGTTGGTCTATAAATG	0	176649107	176649107	1153	879	experimental	CHR02FS011350705	11350705	9497	879	1153	A03
9497_884_180	PROBES_2BP	interval rank	target_tm:76.00;probe_tm:67.10;freq:46.54;count:01;rules:0000;score:0547	chr2:11348377-11350972	CTTTTTGAGATCACCAATTTTCTTATTTTATAACTAATTAATTCTTTCAAGAA	0	176647472	176647472	180	884	experimental	CHR02FS011348447	11348447	9497	884	180	A03
9497_885_279	PROBES_2BP	interval rank	target_tm:76.00;probe_tm:75.80;freq:11.57;count:01;rules:0000;score:0821	chr2:11348377-11350972	ATCAAAGGGTTTTGTGGAGGAGATGAGGTTTGTGGCTATGAGACTTCATACTAAAGAT	0	176647286	176647286	279	885	experimental	CHR02FS011349103	11349103	9497	885	279	A03
9497_885_641	PROBES_2BP	interval rank	target_tm:76.00;probe_tm:72.80;freq:13.96;count:01;rules:0000;score:0747	chr2:11348377-11350972	TGGTTATAGACTTATAGTGATGGTTTGATATGAATTGAAGTACTCTTAGGATGGTAATCTA	0	176647979	176647979	641	885	experimental	CHR02FS011349529	11349529	9497	885	641	A03
9497_892_212	PROBES_2BP	interval rank	target_tm:76.00;probe_tm:70.20;freq:13.68;count:01;rules:-350;score:0347	chr2:11348377-11350972	GTTTGCTTATGTATTGGAAAAAGATCTTTATGCAAAAGTAGGTCTTTTTTTCT	0	176650391	176650391	212	892	experimental	CHR02FS011349873	11349873	9497	892	212	A03
9497_895_797	PROBES_2BP	interval rank	target_tm:76.00;probe_tm:75.70;freq: 4.20;count:01;rules:0000;score:0892	chr2:11348377-11350972	GTGATGATTCACTGTACCTATATGGGAAGTGCTTTTATTGGGACTCTGGGTA	0	176645135	176645135	797	895	experimental	CHR02FS011350765	11350765	9497	895	797	A03
9497_897_141	PROBES_2BP	interval rank	target_tm:76.00;probe_tm:76.80;freq: 5.92;count:01;rules:0000;score:0857	chr2:11348377-11350972	GGACTCTGGGTACTTTGGTCACTAATATGGTGGGCCTAAGAAGAGTCAAT	0	176649092	176649092	141	897	experimental	CHR02FS011350805	11350805	9497	897	141	A03
9497_899_653	PROBES_2BP	interval rank	target_tm:76.00;probe_tm:73.00;freq:15.31;count:01;rules:0000;score:0745	chr2:11348377-11350972	TGTTGAAGGTTACTTGAGGTTTCTTGTGGATAGTAAATTGGTTTATGATACTCTTGA	0	176646969	176646969	653	899	experimental	CHR02FS011349229	11349229	9497	899	653	A03
9497_900_198	PROBES_2BP	interval rank	target_tm:76.00;probe_tm:66.40;freq:41.52;count:01;rules:0000;score:0541	chr2:11348377-11350972	CTATTATAACAATACTTTTTGAGATCACCAATTTTCTTATTTTATAACTAATTA	0	176645582	176645582	198	900	experimental	CHR02FS011348433	11348433	9497	900	198	A03
9497_906_1156	PROBES_2BP	interval rank	target_tm:76.00;probe_tm:63.10;freq:40.77;count:01;rules:-300;score:0176	chr2:11348377-11350972	TTTATAACTAATTAATTCTTTCAAGAAATATTTAATTCACTTTTTTATATAT	0	176648419	176648419	1156	906	experimental	CHR02FS011348473	11348473	9497	906	1156	A03
9497_908_206	PROBES_2BP	interval rank	target_tm:76.00;probe_tm:72.40;freq:12.63;count:01;rules:-350;score:0397	chr2:11348377-11350972	GATACTCTTGAACTGATTATTCAAGACTCCAATTTCCCAACTTGTGAGTTTTTTT	0	176645634	176645634	206	908	experimental	CHR02FS011349275	11349275	9497	908	206	A03
9497_908_236	PROBES_2BP	interval rank	target_tm:76.00;probe_tm:75.90;freq:10.69;count:01;rules:0000;score:0829	chr2:11348377-11350972	AAGGGTTTTGTGGAGGAGATGAGGTTTGTGGCTATGAGACTTCATACTAAAGATCAA	0	176645697	176645697	236	908	experimental	CHR02FS011349107	11349107	9497	908	236	A03
9497_909_177	PROBES_2BP	interval rank	target_tm:76.00;probe_tm:70.20;freq:14.33;count:01;rules:0000;score:0694	chr2:11348377-11350972	ATTAAAAACTGAGTTTGCTTATGTATTGGAAAAAGATCTTTATGCAAAAGTAGG	0	176646390	176646390	177	909	experimental	CHR02FS011349861	11349861	9497	909	177	A03
9497_911_239	PROBES_2BP	interval rank	target_tm:76.00;probe_tm:75.50;freq: 9.88;count:01;rules:0000;score:0826	chr2:11348377-11350972	TCTATTCCGATCAAACCATGGCGTATTTAGCTCCGATTTCTTCATCCTTATCCATATTCAA	0	176647057	176647057	239	911	experimental	CHR02FS011348877	11348877	9497	911	239	A03
9497_912_1396	PROBES_2BP	interval rank	target_tm:76.00;probe_tm:71.70;freq:23.51;count:01;rules:0000;score:0688	chr2:11348377-11350972	CTACCCATTTGATAAAAATCATTCCTTTGCCTCATTTCTTATGTTGTTTTGGATT	0	176646153	176646153	1396	912	experimental	CHR02FS011349621	11349621	9497	912	1396	A03
9497_913_213	PROBES_2BP	interval rank	target_tm:76.00;probe_tm:75.80;freq:10.54;count:01;rules:0000;score:0828	chr2:11348377-11350972	TCAAACCATGGCGTATTTAGCTCCGATTTCTTCATCCTTATCCATATTCAAGAATCCC	0	176647648	176647648	213	913	experimental	CHR02FS011348887	11348887	9497	913	213	A03
9497_915_337	PROBES_2BP	interval rank	target_tm:76.00;probe_tm:72.80;freq: 7.56;count:01;rules:0000;score:0792	chr2:11348377-11350972	ATAACTTTTCTGCCGTTTTATAGCTCAAATACAAGTTCAATGATCAGTGTACATCTGATATA	0	176647842	176647842	337	915	experimental	CHR02FS011350625	11350625	9497	915	337	A03
9497_917_483	PROBES_2BP	interval rank	target_tm:76.00;probe_tm:78.40;freq: 6.76;count:01;rules:0000;score:0816	chr2:11348377-11350972	TATGACCATGAACAAGTCGCCGTCTTTAGTGGTGGTTGCGGCTACTACTG	0	176646037	176646037	483	917	experimental	CHR02FS011349019	11349019	9497	917	483	A03
9497_921_911	PROBES_2BP	interval rank	target_tm:76.00;probe_tm:73.10;freq: 9.25;count:01;rules:-300;score:0483	chr2:11348377-11350972	GGATTTGAATCGTTCAGAGTTTTTTGACAACTCAGTTATTTACTCTTGGATTGAGT	0	176647794	176647794	911	921	experimental	CHR02FS011349671	11349671	9497	921	911	A03
9497_922_378	PROBES_2BP	interval rank	target_tm:76.00;probe_tm:73.10;freq:19.73;count:01;rules:0000;score:0728	chr2:11348377-11350972	CTTTTTGACCCATACTATTAAAAATATAACTGTCACTGAATCGGCTCTAAATCTCC	0	176648017	176648017	378	922	experimental	CHR02FS011348559	11348559	9497	922	378	A03
9497_923_521	PROBES_2BP	interval rank	target_tm:76.00;probe_tm:75.50;freq: 6.72;count:01;rules:0000;score:0854	chr2:11348377-11350972	TATAGCTCAAATACAAGTTCAATGATCAGTGTACATCTGATATAGCCAGAGGACTGACTCTTCTATATA	0	176649601	176649601	521	923	experimental	CHR02FS011350643	11350643	9497	923	521	A03
9497_925_571	PROBES_2BP	interval rank	target_tm:76.00;probe_tm:75.80;freq: 8.04;count:01;rules:0000;score:0847	chr2:11348377-11350972	AACATCTACTTTGCTCATAGTGCTGGTGGACGAATGATTGGCAGAAAGGTAAAAACTT	0	176645124	176645124	571	925	experimental	CHR02FS011350149	11350149	9497	925	571	A03
9497_926_266	PROBES_2BP	interval rank	target_tm:76.00;probe_tm:73.00;freq:13.69;count:01;rules:0000;score:0753	chr2:11348377-11350972	TGGATTTAAGGTTGATTATATGTACAACTTGTGAAATCTAACTGAATGTTACCGGAG	0	176648715	176648715	266	926	experimental	CHR02FS011349755	11349755	9497	926	266	A03
9497_926_312	PROBES_2BP	interval rank	target_tm:76.00;probe_tm:75.60;freq: 5.51;count:01;rules:0000;score:0870	chr2:11348377-11350972	TGGTGCGCAGTGTCTCTAGATATCTCAATACGTCTTGTGGCAACTAAAATGAT	0	176648736	176648736	312	926	experimental	CHR02FS011350475	11350475	9497	926	312	A03
9497_928_394	PROBES_2BP	interval rank	target_tm:76.00;probe_tm:71.50;freq:22.52;count:01;rules:0000;score:0687	chr2:11348377-11350972	ATTCCTGTATTATATTAATCATCTTCTACATGTATTAAACTCTTCTTTGCTTCAAAGCTG	0	176648919	176648919	394	928	experimental	CHR02FS011350541	11350541	9497	928	394	A03
9497_935_385	PROBES_2BP	interval rank	target_tm:76.00;probe_tm:71.60;freq:19.75;count:01;rules:0000;score:0698	chr2:11348377-11350972	CACCCTCTCATCGTTATCTTCATTTGGAAACAACTAAACAATATTCTGTTTTATTA	0	176647330	176647330	385	935	experimental	CHR02FS011348717	11348717	9497	935	385	A03
9497_938_956	PROBES_2BP	interval rank	target_tm:76.00;probe_tm:72.40;freq:12.23;count:01;rules:0000;score:0749	chr2:11348377-11350972	TTAGATCTTAGTAGTATCTACCCTTTTGATAAAGATGGTTCCTTTGCTTCATTTCT	0	176650245	176650245	956	938	experimental	CHR02FS011349403	11349403	9497	938	956	A03
9497_941_365	PROBES_2BP	interval rank	target_tm:76.00;probe_tm:73.60;freq:17.57;count:01;rules:0000;score:0747	chr2:11348377-11350972	CCCTTTTGATAAAGATGGTTCCTTTGCTTCATTTCTTATCATGTCTGGATTTTGATTCA	0	176645414	176645414	365	941	experimental	CHR02FS011349423	11349423	9497	941	365	A03
9497_946_432	PROBES_2BP	interval rank	target_tm:76.00;probe_tm:77.60;freq: 6.21;count:01;rules:0000;score:0838	chr2:11348377-11350972	CTTCTTCCTCACCGAACCCACTTTTCCTTCGACCTAGGATTCAGATTCTG	0	176650800	176650800	432	946	experimental	CHR02FS011348967	11348967	9497	946	432	A03
9497_949_83	PROBES_2BP	interval rank	target_tm:76.00;probe_tm:75.90;freq: 4.67;count:01;rules:0000;score:0888	chr2:11348377-11350972	AACACTCAACGCACTGTCGATATTACATAGACCCGAAATAAAAGCTCCTTGTCCAAA	0	176649344	176649344	83	949	experimental	CHR02FS011348651	11348651	9497	949	83	A03
9497_949_419	PROBES_2BP	interval rank	target_tm:76.00;probe_tm:71.60;freq:16.43;count:01;rules:0000;score:0712	chr2:11348377-11350972	GTTTTTGTAACTATTGGATTGAGTTGGTTATAGACTTATAGTGATGGTTTGATATGAA	0	176644714	176644714	419	949	experimental	CHR02FS011349505	11349505	9497	949	419	A03
9497_950_830	PROBES_2BP	interval rank	target_tm:76.00;probe_tm:75.80;freq: 3.21;count:01;rules:0000;score:0914	chr2:11348377-11350972	ACTCCTACAGACATTCAGACATGTGCAACACTCAACGCACTGTCGATATTA	0	176647442	176647442	830	950	experimental	CHR02FS011348625	11348625	9497	950	830	A03
9497_953_1281	PROBES_2BP	interval rank	target_tm:76.00;probe_tm:73.50;freq:12.53;count:01;rules:0000;score:0769	chr2:11348377-11350972	ATATTCTCAATATTTAAAGGAATTAGCAGAGAAGGATCCTCAAGCATTCATTTGTCACTTC	0	176650478	176650478	1281	953	experimental	CHR02FS011350085	11350085	9497	953	1281	A03
9497_953_1375	PROBES_2BP	interval rank	target_tm:76.00;probe_tm:73.00;freq: 9.71;count:01;rules:-300;score:0478	chr2:11348377-11350972	TTGAATCGTTCAGAGTTTTTTGACAACTCAGTTATTTACTCTTGGATTGAGTTGTTG	0	176647655	176647655	1375	953	experimental	CHR02FS011349675	11349675	9497	953	1375	A03
9497_961_771	PROBES_2BP	interval rank	target_tm:76.00;probe_tm:75.60;freq: 3.41;count:01;rules:0000;score:0905	chr2:11348377-11350972	CTACAGACATTCAGACATGTGCAACACTCAACGCACTGTCGATATTACATAGA	0	176648456	176648456	771	961	experimental	CHR02FS011348629	11348629	9497	961	771	A03
9497_964_578	PROBES_2BP	interval rank	target_tm:76.00;probe_tm:75.70;freq:15.40;count:01;rules:-700;score:0098	chr2:11348377-11350972	ATACTGTTTTTTATATAGATGCCGAGTTCAAGAACACGGGGCTGGAAAGAGC	0	176650541	176650541	578	964	experimental	CHR02FS011349955	11349955	9497	964	578	A03
9497_965_473	PROBES_2BP	interval rank	target_tm:76.00;probe_tm:75.40;freq:10.10;count:01;rules:0000;score:0823	chr2:11348377-11350972	TCATTGTTTGGAAGAGACTGAGAAATCGTTCAAGTATTCTGGTGAGATACTTCGTCTCATAT	0	176647519	176647519	473	965	experimental	CHR02FS011350403	11350403	9497	965	473	A03
9497_966_1236	PROBES_2BP	interval rank	target_tm:76.00;probe_tm:75.60;freq: 7.12;count:01;rules:0000;score:0852	chr2:11348377-11350972	AGACTGAGAAATCGTTCAAGTATTCTGGTGAGATACTTCGTCTCATATTGTCCTGATTTG	0	176648255	176648255	1236	966	experimental	CHR02FS011350417	11350417	9497	966	1236	A03
9497_973_495	PROBES_2BP	interval rank	target_tm:76.00;probe_tm:63.60;freq:73.32;count:01;rules:-600;score:-156	chr2:11348377-11350972	TTTAATTCACTTTTTTATATATTTTAACTAAAAAAGACTAGAAGTTATTA	0	176646735	176646735	495	973	experimental	CHR02FS011348503	11348503	9497	973	495	A03
9497_973_953	PROBES_2BP	interval rank	target_tm:76.00;probe_tm:71.50;freq:30.74;count:01;rules:-350;score:0314	chr2:11348377-11350972	TCACAGAAATATACCAAAAAAATTGAGTACATATTACAAGGAGAAACAAACATGACTGA	0	176647128	176647128	953	973	experimental	CHR02FS011350903	11350903	9497	973	953	A03
9497_975_137	PROBES_2BP	interval rank	target_tm:76.00;probe_tm:74.80;freq:13.18;count:01;rules:0000;score:0792	chr2:11348377-11350972	GCTATGAGACTTCATACTAAAGATCAAGCTAAGGAAGGTGAGAAAGAGACTAAATCTATTGA	0	176648680	176648680	137	975	experimental	CHR02FS011349137	11349137	9497	975	137	A03
9497_981_1297	PROBES_2BP	interval rank	target_tm:76.00;probe_tm:66.40;freq:48.90;count:01;rules:0000;score:0529	chr2:11348377-11350972	TTGAGATCACCAATTTTCTTATTTTATAACTAATTAATTCTTTCAAGAAATATT	0	176645329	176645329	1297	981	experimental	CHR02FS011348451	11348451	9497	981	1297	A03
9497_988_1182	PROBES_2BP	interval rank	target_tm:76.00;probe_tm:75.10;freq:12.87;count:01;rules:-400;score:0399	chr2:11348377-11350972	CTCCGATTTCTTCATCCTTATCCATATTCAAGAATCCCCAACTCTCAAGATTCCAATT	0	176647859	176647859	1182	988	experimental	CHR02FS011348907	11348907	9497	988	1182	A03
9497_990_1058	PROBES_2BP	interval rank	target_tm:76.00;probe_tm:71.70;freq:13.38;count:01;rules:0000;score:0728	chr2:11348377-11350972	ATTCTATTGGCTACTTAGGTTTTTGTAACTATTGGATTGAGTTGGTTATAGACT	0	176650714	176650714	1058	990	experimental	CHR02FS011349487	11349487	9497	990	1058	A03
9497_990_1182	PROBES_2BP	interval rank	target_tm:76.00;probe_tm:77.60;freq: 6.11;count:01;rules:0000;score:0839	chr2:11348377-11350972	AGATTCTGAGTATGACCATGAACAAGTCGCCGTCTTTAGTGGTGGTTGCG	0	176650729	176650729	1182	990	experimental	CHR02FS011349009	11349009	9497	990	1182	A03
9497_991_333	PROBES_2BP	interval rank	target_tm:76.00;probe_tm:64.70;freq:53.10;count:01;rules:0000;score:0489	chr2:11348377-11350972	TCACCAATTTTCTTATTTTATAACTAATTAATTCTTTCAAGAAATATTTAAT	0	176644659	176644659	333	991	experimental	CHR02FS011348457	11348457	9497	991	333	A03
9497_993_115	PROBES_2BP	interval rank	target_tm:76.00;probe_tm:67.90;freq:36.71;count:01;rules:0000;score:0580	chr2:11348377-11350972	CATCGTTATCTTCATTTGGAAACAACTAAACAATATTCTGTTTTATTAATATTT	0	176649278	176649278	115	993	experimental	CHR02FS011348725	11348725	9497	993	115	A03
9497_993_715	PROBES_2BP	interval rank	target_tm:76.00;probe_tm:72.20;freq: 9.64;count:01;rules:0000;score:0762	chr2:11348377-11350972	ATTAATAACTTTTCTGCCGTTTTATAGCTCAAATACAAGTTCAATGATCAGTGTACATC	0	176648010	176648010	715	993	experimental	CHR02FS011350621	11350621	9497	993	715	A03
9497_996_522	PROBES_2BP	interval rank	target_tm:76.00;probe_tm:76.10;freq: 9.30;count:01;rules:0000;score:0839	chr2:11348377-11350972	ACAAGTTCAATGATCAGTGTACATCTGATATAGCCAGAGGACTGACTCTTCTATATATGTTGGATAGA	0	176648790	176648790	522	996	experimental	CHR02FS011350655	11350655	9497	996	522	A03
9497_998_936	PROBES_2BP	interval rank	target_tm:76.00;probe_tm:75.80;freq: 7.21;count:01;rules:0000;score:0855	chr2:11348377-11350972	CTTTTCCTTCGACCTAGGATTCAGATTCTGAGTATGACCATGAACAAGTCG	0	176649608	176649608	936	998	experimental	CHR02FS011348987	11348987	9497	998	936	A03
9497_1000_946	PROBES_2BP	interval rank	target_tm:76.00;probe_tm:71.60;freq:18.20;count:01;rules:0000;score:0704	chr2:11348377-11350972	TTCACCCTCTCATCGTTATCTTCATTTGGAAACAACTAAACAATATTCTGTTTTAT	0	176649080	176649080	946	1000	experimental	CHR02FS011348715	11348715	9497	1000	946	A03
9497_1015_391	PROBES_2BP	interval rank	target_tm:76.00;probe_tm:75.90;freq: 6.22;count:01;rules:0000;score:0868	chr2:11348377-11350972	TTTCTGAAAGCACACCATATTTTGCAGGTGGCAGAGCGGATACTCGATAATAAAGAA	0	176648464	176648464	391	1015	experimental	CHR02FS011350245	11350245	9497	1015	391	A03
9497_1019_1033	PROBES_2BP	interval rank	target_tm:76.00;probe_tm:75.60;freq: 9.15;count:01;rules:0000;score:0834	chr2:11348377-11350972	CTTTGCTCATAGTGCTGGTGGACGAATGATTGGCAGAAAGGTAAAAACTTTGT	0	176646319	176646319	1033	1019	experimental	CHR02FS011350157	11350157	9497	1019	1033	A03
9497_1025_891	PROBES_2BP	interval rank	target_tm:76.00;probe_tm:76.80;freq: 4.24;count:01;rules:0000;score:0881	chr2:11348377-11350972	CTCCTCGACTTTCAACTCCTACAGACATTCAGACATGTGCAACACTCAAC	0	176650792	176650792	891	1025	experimental	CHR02FS011348611	11348611	9497	1025	891	A03
9497_1031_623	PROBES_2BP	interval rank	target_tm:76.00;probe_tm:72.40;freq:12.88;count:01;rules:0000;score:0745	chr2:11348377-11350972	GCTGTTACTAAGTTCAAGGTTCAAATTAATAACTTTTCTGCCGTTTTATAGCTCA	0	176649115	176649115	623	1031	experimental	CHR02FS011350597	11350597	9497	1031	623	A03
9497_1032_466	PROBES_2BP	interval rank	target_tm:76.00;probe_tm:75.80;freq:14.59;count:01;rules:-700;score:0104	chr2:11348377-11350972	AATTCTGCATACTGTTTTTTATATAGATGCCGAGTTCAAGAACACGGGGCTGGAAAGA	0	176647820	176647820	466	1032	experimental	CHR02FS011349947	11349947	9497	1032	466	A03
9496_4_2524	PROBES_2BP	interval rank	target_tm:76.00;probe_tm:72.30;freq: 8.29;count:01;rules:0000;score:0775	chr2:11348377-11350972	CTCTTAGGATGGTAATCTATTAATAGGTTGAAGTGATTTAATCTTAGTATCTACCCA	0	711480223	711480223	1124	4	experimental	CHR02FS011349571	11349571	9496	4	2524	A02
9496_6_2144	PROBES_2BP	interval rank	target_tm:76.00;probe_tm:75.80;freq: 6.72;count:01;rules:0000;score:0860	chr2:11348377-11350972	CGTCCTGTTGCTAAATGGGAACCTACTGTTGAAGGTTACTTGAGGTTTCTT	0	711480463	711480463	744	6	experimental	CHR02FS011349203	11349203	9496	6	2144	A02
9496_9_1511	PROBES_2BP	interval rank	target_tm:76.00;probe_tm:75.60;freq:12.56;count:01;rules:-400;score:0411	chr2:11348377-11350972	TTAGCTCCGATTTCTTCATCCTTATCCATATTCAAGAATCCCCAACTCTCAAGATTCCAA	0	711481679	711481679	111	9	experimental	CHR02FS011348903	11348903	9496	9	1511	A02
9496_10_1672	PROBES_2BP	interval rank	target_tm:76.00;probe_tm:73.30;freq:18.58;count:01;rules:0000;score:0737	chr2:11348377-11350972	TGATAAAGATGGTTCCTTTGCTTCATTTCTTATCATGTCTGGATTTTGATTCATTCAGATTCTA	0	711481086	711481086	272	10	experimental	CHR02FS011349429	11349429	9496	10	1672	A02
9496_14_1744	PROBES_2BP	interval rank	target_tm:76.00;probe_tm:75.90;freq: 7.63;count:01;rules:0000;score:0853	chr2:11348377-11350972	TGGCAGAGCGGATACTCGATAATAAAGAACTCGAGTTCTACAAATGGGAC	0	711484264	711484264	344	14	experimental	CHR02FS011350273	11350273	9496	14	1744	A02
9496_14_2102	PROBES_2BP	interval rank	target_tm:76.00;probe_tm:70.20;freq:22.45;count:01;rules:0000;score:0661	chr2:11348377-11350972	CTTATCTTCTTGTTATGGGTTGATTGGTAATCTTTAGAAAAATTTGAAGTGATT	0	711481066	711481066	702	14	experimental	CHR02FS011349339	11349339	9496	14	2102	A02
9496_14_2282	PROBES_2BP	interval rank	target_tm:76.00;probe_tm:76.10;freq: 9.56;count:01;rules:0000;score:0837	chr2:11348377-11350972	AAGGTGAGAAAGAGACTAAATCTATTGAGGAACGTCCTGTTGCTAAATGGGAACC	0	711482574	711482574	882	14	experimental	CHR02FS011349171	11349171	9496	14	2282	A02
9496_15_1653	PROBES_2BP	interval rank	target_tm:76.00;probe_tm:71.50;freq:25.31;count:01;rules:-350;score:0329	chr2:11348377-11350972	CATTGATATGCATCACAGAAATATACCAAAAAAATTGAGTACATATTACAAGGAGAAACAA	0	711484252	711484252	253	15	experimental	CHR02FS011350891	11350891	9496	15	1653	A02
9496_17_2229	PROBES_2BP	interval rank	target_tm:76.00;probe_tm:71.50;freq:22.38;count:01;rules:-350;score:0337	chr2:11348377-11350972	AAGATCTTTATGCAAAAGTAGGTCTTTTTTTCTTGTGTAATCATCTCATGATCTAATTC	0	711481174	711481174	829	17	experimental	CHR02FS011349893	11349893	9496	17	2229	A02
9496_21_2311	PROBES_2BP	interval rank	target_tm:76.00;probe_tm:70.20;freq:23.68;count:01;rules:0000;score:0657	chr2:11348377-11350972	TTTTCTCCTTCTTATCTTCTTGTTATGGGTTGATTGGTAATCTTTAGAAAAAT	0	711480798	711480798	911	21	experimental	CHR02FS011349329	11349329	9496	21	2311	A02
9496_27_1741	PROBES_2BP	interval rank	target_tm:76.00;probe_tm:63.10;freq:67.20;count:01;rules:-300;score:0140	chr2:11348377-11350972	TAACTAATTAATTCTTTCAAGAAATATTTAATTCACTTTTTTATATATTTTA	0	711481202	711481202	341	27	experimental	CHR02FS011348477	11348477	9496	27	1741	A02
9496_30_1554	PROBES_2BP	interval rank	target_tm:76.00;probe_tm:70.20;freq:23.72;count:01;rules:0000;score:0657	chr2:11348377-11350972	TGATTGGTAATCTTTAGAAAAATTTGAAGTGATTTGGAGTGTTTTTAGATCTTAG	0	711480044	711480044	154	30	experimental	CHR02FS011349359	11349359	9496	30	1554	A02
9496_34_2192	PROBES_2BP	interval rank	target_tm:76.00;probe_tm:72.10;freq:13.06;count:01;rules:0000;score:0738	chr2:11348377-11350972	TACGTCTTGTGGCAACTAAAATGATGCACATTGTTTATATTCCTGTATTATATTAATCATCT	0	711482161	711482161	792	34	experimental	CHR02FS011350503	11350503	9496	34	2192	A02
9496_36_1594	PROBES_2BP	interval rank	target_tm:76.00;probe_tm:71.50;freq:10.41;count:01;rules:0000;score:0743	chr2:11348377-11350972	TAGACTTATAGTGATGGTTTGATATGAATTGAAGTACTCTTAGGATGGTAATCTATTAATA	0	711480787	711480787	194	36	experimental	CHR02FS011349535	11349535	9496	36	1594	A02
9496_47_1451	PROBES_2BP	interval rank	target_tm:76.00;probe_tm:70.10;freq:20.79;count:01;rules:0000;score:0665	chr2:11348377-11350972	GTTTATATTCCTGTATTATATTAATCATCTTCTACATGTATTAAACTCTTCTTTGCTTCA	0	711482634	711482634	51	47	experimental	CHR02FS011350535	11350535	9496	47	1451	A02
9496_49_2243	PROBES_2BP	interval rank	target_tm:76.00;probe_tm:72.30;freq:16.58;count:01;rules:0000;score:0725	chr2:11348377-11350972	TCTACATGTATTAAACTCTTCTTTGCTTCAAAGCTGTTACTAAGTTCAAGGTTCAAA	0	711482259	711482259	843	49	experimental	CHR02FS011350565	11350565	9496	49	2243	A02
9496_52_1810	PROBES_2BP	interval rank	target_tm:76.00;probe_tm:76.80;freq: 4.89;count:01;rules:0000;score:0871	chr2:11348377-11350972	AAGTGCTTTTATTGGGACTCTGGGTACTTTGGTCACTAATATGGTGGGCC	0	711484897	711484897	410	52	experimental	CHR02FS011350791	11350791	9496	52	1810	A02
9496_54_1810	PROBES_2BP	interval rank	target_tm:76.00;probe_tm:75.80;freq: 3.69;count:01;rules:0000;score:0903	chr2:11348377-11350972	AGACATTCAGACATGTGCAACACTCAACGCACTGTCGATATTACATAGACC	0	711481138	711481138	410	54	experimental	CHR02FS011348633	11348633	9496	54	1810	A02
9496_61_2687	PROBES_2BP	interval rank	target_tm:76.00;probe_tm:74.10;freq:11.90;count:01;rules:0000;score:0785	chr2:11348377-11350972	GATAGAATTCTGTGAACTTTTGACATCTTTATGGTTGGTCTATAAATGGTGATGATTCACTG	0	711483627	711483627	1287	61	experimental	CHR02FS011350717	11350717	9496	61	2687	A02
9496_62_1576	PROBES_2BP	interval rank	target_tm:76.00;probe_tm:75.70;freq: 8.85;count:01;rules:0000;score:0838	chr2:11348377-11350972	AGATGAGGTTTGTGGCTATGAGACTTCATACTAAAGATCAAGCTAAGGAAGGTGAGAAA	0	711484676	711484676	176	62	experimental	CHR02FS011349123	11349123	9496	62	1576	A02
9496_62_2354	PROBES_2BP	interval rank	target_tm:76.00;probe_tm:75.50;freq: 3.52;count:01;rules:0000;score:0901	chr2:11348377-11350972	AGACATGTGCAACACTCAACGCACTGTCGATATTACATAGACCCGAAATAAAAG	0	711481416	711481416	954	62	experimental	CHR02FS011348641	11348641	9496	62	2354	A02
9496_70_1942	PROBES_2BP	interval rank	target_tm:76.00;probe_tm:73.20;freq:12.19;count:01;rules:0000;score:0765	chr2:11348377-11350972	GACGAATGATTGGCAGAAAGGTAAAAACTTTGTGCACTAAAACCATTTGGAAAA	0	711480572	711480572	542	70	experimental	CHR02FS011350177	11350177	9496	70	1942	A02
9496_75_2269	PROBES_2BP	interval rank	target_tm:76.00;probe_tm:78.40;freq: 3.53;count:01;rules:-400;score:0463	chr2:11348377-11350972	CAAGAACACGGGGCTGGAAAGAGCGGAGAAATTATCCACGGATTTGGAGT	0	711484704	711484704	869	75	experimental	CHR02FS011349983	11349983	9496	75	2269	A02
9496_79_1543	PROBES_2BP	interval rank	target_tm:76.00;probe_tm:67.90;freq:41.52;count:01;rules:0000;score:0571	chr2:11348377-11350972	TCTGTTTTATTAATATTTTCGCCTATTTAAAAATTCAATTAGAATAGTGTATCC	0	711484613	711484613	143	79	experimental	CHR02FS011348761	11348761	9496	79	1543	A02
9496_79_1561	PROBES_2BP	interval rank	target_tm:76.00;probe_tm:76.00;freq:15.31;count:01;rules:-700;score:0105	chr2:11348377-11350972	TCATCTCATGATCTAATTCTGCATACTGTTTTTTATATAGATGCCGAGTTCAAGAACACGGGG	0	711479693	711479693	161	79	experimental	CHR02FS011349933	11349933	9496	79	1561	A02
9496_83_1809	PROBES_2BP	interval rank	target_tm:76.00;probe_tm:75.40;freq: 9.95;count:01;rules:0000;score:0824	chr2:11348377-11350972	GTTGCTAAATGGGAACCTACTGTTGAAGGTTACTTGAGGTTTCTTGTGGATAGTA	0	711480968	711480968	409	83	experimental	CHR02FS011349209	11349209	9496	83	1809	A02
9496_88_1814	PROBES_2BP	interval rank	target_tm:76.00;probe_tm:75.80;freq: 6.67;count:01;rules:0000;score:0861	chr2:11348377-11350972	AGAAATCGTTCAAGTATTCTGGTGAGATACTTCGTCTCATATTGTCCTGATTTGGTGC	0	711481003	711481003	414	88	experimental	CHR02FS011350423	11350423	9496	88	1814	A02
9496_89_2417	PROBES_2BP	interval rank	target_tm:76.00;probe_tm:70.10;freq:16.31;count:01;rules:0000;score:0682	chr2:11348377-11350972	CAACTAAAATGATGCACATTGTTTATATTCCTGTATTATATTAATCATCTTCTACATGTATTA	0	711480421	711480421	1017	89	experimental	CHR02FS011350515	11350515	9496	89	2417	A02
9496_90_2480	PROBES_2BP	interval rank	target_tm:76.00;probe_tm:76.10;freq: 8.86;count:01;rules:0000;score:0842	chr2:11348377-11350972	AATGATCAGTGTACATCTGATATAGCCAGAGGACTGACTCTTCTATATATGTTGGATAGAATTCTGTGA	0	711482374	711482374	1080	90	experimental	CHR02FS011350663	11350663	9496	90	2480	A02
9496_91_2437	PROBES_2BP	interval rank	target_tm:76.00;probe_tm:75.80;freq: 9.51;count:01;rules:0000;score:0835	chr2:11348377-11350972	GTGTACATCTGATATAGCCAGAGGACTGACTCTTCTATATATGTTGGATAGAATTCTGTGAACTT	0	711479727	711479727	1037	91	experimental	CHR02FS011350671	11350671	9496	91	2437	A02
9496_98_1456	PROBES_2BP	interval rank	target_tm:76.00;probe_tm:72.90;freq:16.44;count:01;rules:0000;score:0738	chr2:11348377-11350972	CTATTGGATTGAGTTGGTTATAGACTTATAGTGATGGTTTGATATGAATTGAAGTACTCT	0	711480518	711480518	56	98	experimental	CHR02FS011349515	11349515	9496	98	1456	A02
9496_99_1779	PROBES_2BP	interval rank	target_tm:76.00;probe_tm:73.10;freq:18.59;count:01;rules:0000;score:0733	chr2:11348377-11350972	GGCTACTTAGGTTTTTGTAACTATTGGATTGAGTTGGTTATAGACTTATAGTGATG	0	711485297	711485297	379	99	experimental	CHR02FS011349495	11349495	9496	99	1779	A02
9496_99_2183	PROBES_2BP	interval rank	target_tm:76.00;probe_tm:72.80;freq:19.18;count:01;rules:0000;score:0725	chr2:11348377-11350972	TTTGATAAAGATGGTTCCTTTGCTTCATTTCTTATCATGTCTGGATTTTGATTCATTCAGAT	0	711479818	711479818	783	99	experimental	CHR02FS011349427	11349427	9496	99	2183	A02
9496_102_2198	PROBES_2BP	interval rank	target_tm:76.00;probe_tm:76.00;freq: 7.22;count:01;rules:0000;score:0859	chr2:11348377-11350972	TGCCGTTTTATAGCTCAAATACAAGTTCAATGATCAGTGTACATCTGATATAGCCAGAGGACT	0	711483264	711483264	798	102	experimental	CHR02FS011350635	11350635	9496	102	2198	A02
9496_105_1703	PROBES_2BP	interval rank	target_tm:76.00;probe_tm:75.90;freq: 6.74;count:01;rules:0000;score:0862	chr2:11348377-11350972	TCTGGGTACTTTGGTCACTAATATGGTGGGCCTAAGAAGAGTCAATGAAG	0	711483219	711483219	303	105	experimental	CHR02FS011350809	11350809	9496	105	1703	A02
9496_108_1854	PROBES_2BP	interval rank	target_tm:76.00;probe_tm:71.60;freq:22.07;count:01;rules:-350;score:0340	chr2:11348377-11350972	AAAGTAGGTCTTTTTTTCTTGTGTAATCATCTCATGATCTAATTCTGCATACTGTTTT	0	711482492	711482492	454	108	experimental	CHR02FS011349907	11349907	9496	108	1854	A02
9496_108_1868	PROBES_2BP	interval rank	target_tm:76.00;probe_tm:74.40;freq:14.61;count:01;rules:0000;score:0776	chr2:11348377-11350972	CCAGAACCAACAGCTCCTGGTAAAACATATTCTCAATATTTAAAGGAATTAGCAGAGA	0	711481937	711481937	468	108	experimental	CHR02FS011350059	11350059	9496	108	1868	A02
9496_114_1912	PROBES_2BP	interval rank	target_tm:76.00;probe_tm:69.40;freq:19.50;count:01;rules:-300;score:0355	chr2:11348377-11350972	AAACTTTGTGCACTAAAACCATTTGGAAAATTAGCTTTGAATTTTTTCTGAA	0	711481315	711481315	512	114	experimental	CHR02FS011350201	11350201	9496	114	1912	A02
9496_115_1759	PROBES_2BP	interval rank	target_tm:76.00;probe_tm:73.20;freq:13.38;count:01;rules:0000;score:0758	chr2:11348377-11350972	ACCTACTGTTGAAGGTTACTTGAGGTTTCTTGTGGATAGTAAATTGGTTTATGA	0	711483335	711483335	359	115	experimental	CHR02FS011349223	11349223	9496	115	1759	A02
9496_123_1421	PROBES_2BP	interval rank	target_tm:76.00;probe_tm:78.40;freq: 4.95;count:01;rules:-400;score:0438	chr2:11348377-11350972	CGAGTTCAAGAACACGGGGCTGGAAAGAGCGGAGAAATTATCCACGGATT	0	711485057	711485057	21	123	experimental	CHR02FS011349977	11349977	9496	123	1421	A02
9496_127_2103	PROBES_2BP	interval rank	target_tm:76.00;probe_tm:75.30;freq:10.43;count:01;rules:0000;score:0818	chr2:11348377-11350972	ACTTCTTCTGTAACCATTTTTCTATTCCGATCAAACCATGGCGTATTTAGCTCCGA	0	711485352	711485352	703	127	experimental	CHR02FS011348857	11348857	9496	127	2103	A02
9496_127_2489	PROBES_2BP	interval rank	target_tm:76.00;probe_tm:71.70;freq:18.76;count:01;rules:0000;score:0704	chr2:11348377-11350972	CAAGGAGAAACAAACATGACTGACCAAATTTGGCAACTTATAAACTAAATGTTT	0	711483708	711483708	1089	127	experimental	CHR02FS011350939	11350939	9496	127	2489	A02
9496_135_1587	PROBES_2BP	interval rank	target_tm:76.00;probe_tm:75.90;freq:11.16;count:01;rules:-400;score:0426	chr2:11348377-11350972	ACCATGGCGTATTTAGCTCCGATTTCTTCATCCTTATCCATATTCAAGAATCCCCAA	0	711483948	711483948	187	135	experimental	CHR02FS011348891	11348891	9496	135	1587	A02
9496_135_2487	PROBES_2BP	interval rank	target_tm:76.00;probe_tm:71.60;freq:14.51;count:01;rules:0000;score:0721	chr2:11348377-11350972	GTGATTTAATCTTAGTATCTACCCATTTGATAAAAATCATTCCTTTGCCTCATTTCT	0	711479325	711479325	1087	135	experimental	CHR02FS011349603	11349603	9496	135	2487	A02
9496_143_1873	PROBES_2BP	interval rank	target_tm:76.00;probe_tm:73.50;freq:15.55;count:01;rules:0000;score:0754	chr2:11348377-11350972	TGGATTGAGTTGGTTATAGACTTATAGTGATGGTTTGATATGAATTGAAGTACTCTTAGGA	0	711483345	711483345	473	143	experimental	CHR02FS011349519	11349519	9496	143	1873	A02
9496_144_2388	PROBES_2BP	interval rank	target_tm:76.00;probe_tm:73.60;freq:14.54;count:01;rules:0000;score:0760	chr2:11348377-11350972	GAGTTGGTTATAGACTTATAGTGATGGTTTGATATGAATTGAAGTACTCTTAGGATGGTA	0	711483090	711483090	988	144	experimental	CHR02FS011349525	11349525	9496	144	2388	A02
9496_146_2246	PROBES_2BP	interval rank	target_tm:76.00;probe_tm:75.80;freq: 3.69;count:01;rules:0000;score:0903	chr2:11348377-11350972	GTGCAACACTCAACGCACTGTCGATATTACATAGACCCGAAATAAAAGCTC	0	711484834	711484834	846	146	experimental	CHR02FS011348647	11348647	9496	146	2246	A02
9496_156_2462	PROBES_2BP	interval rank	target_tm:76.00;probe_tm:64.70;freq:56.67;count:01;rules:0000;score:0484	chr2:11348377-11350972	CAATTTTCTTATTTTATAACTAATTAATTCTTTCAAGAAATATTTAATTCAC	0	711482346	711482346	1062	156	experimental	CHR02FS011348461	11348461	9496	156	2462	A02
9496_167_1619	PROBES_2BP	interval rank	target_tm:76.00;probe_tm:73.10;freq:14.77;count:01;rules:0000;score:0749	chr2:11348377-11350972	AGGTTACTTGAGGTTTCTTGTGGATAGTAAATTGGTTTATGATACTCTTGAACTGA	0	711484755	711484755	219	167	experimental	CHR02FS011349235	11349235	9496	167	1619	A02
9496_170_2388	PROBES_2BP	interval rank	target_tm:76.00;probe_tm:71.70;freq:17.00;count:01;rules:0000;score:0711	chr2:11348377-11350972	ACTTAGGTTTTTGTAACTATTGGATTGAGTTGGTTATAGACTTATAGTGATGGT	0	711480239	711480239	988	170	experimental	CHR02FS011349499	11349499	9496	170	2388	A02
9496_173_2205	PROBES_2BP	interval rank	target_tm:76.00;probe_tm:71.70;freq:17.56;count:01;rules:0000;score:0709	chr2:11348377-11350972	TACAAGGAGAAACAAACATGACTGACCAAATTTGGCAACTTATAAACTAAATGTT	0	711483053	711483053	805	173	experimental	CHR02FS011350937	11350937	9496	173	2205	A02
9496_173_2699	PROBES_2BP	interval rank	target_tm:76.00;probe_tm:75.80;freq:27.64;count:01;rules:0000;score:0758	chr2:11348377-11350972	TTTTCTTCTTCCTCACCGAACCCACTTTTCCTTCGACCTAGGATTCAGATT	0	711485236	711485236	1299	173	experimental	CHR02FS011348963	11348963	9496	173	2699	A02
9496_176_1544	PROBES_2BP	interval rank	target_tm:76.00;probe_tm:69.40;freq:11.11;count:01;rules:0000;score:0696	chr2:11348377-11350972	CTATTAATAGGTTGAAGTGATTTAATCTTAGTATCTACCCATTTGATAAAAATCAT	0	711481266	711481266	144	176	experimental	CHR02FS011349587	11349587	9496	176	1544	A02
9496_176_2110	PROBES_2BP	interval rank	target_tm:76.00;probe_tm:75.80;freq:23.83;count:01;rules:0000;score:0769	chr2:11348377-11350972	GTTGCAGAGGAGTGGACTAGAGAAGAAAAGAATCATTGTTTGGAAGAGACTGAGAAAT	0	711483160	711483160	710	176	experimental	CHR02FS011350371	11350371	9496	176	2110	A02
9496_179_2121	PROBES_2BP	interval rank	target_tm:76.00;probe_tm:74.00;freq: 9.60;count:01;rules:0000;score:0798	chr2:11348377-11350972	TCTCTAGATATCTCAATACGTCTTGTGGCAACTAAAATGATGCACATTGTTTATATTCCTGTAT	0	711480323	711480323	721	179	experimental	CHR02FS011350487	11350487	9496	179	2121	A02
9496_181_1883	PROBES_2BP	interval rank	target_tm:76.00;probe_tm:73.30;freq:12.02;count:01;rules:0000;score:0768	chr2:11348377-11350972	GAACCTACTGTTGAAGGTTACTTGAGGTTTCTTGTGGATAGTAAATTGGTTTA	0	711482925	711482925	483	181	experimental	CHR02FS011349221	11349221	9496	181	1883	A02
9496_182_2414	PROBES_2BP	interval rank	target_tm:76.00;probe_tm:73.30;freq:12.62;count:01;rules:0000;score:0765	chr2:11348377-11350972	AGCATCAACAACATGTTTACTAGTTAGAACTGATCATTGATATGCATCACAGAAATATACCAAAA	0	711484555	711484555	1014	182	experimental	CHR02FS011350857	11350857	9496	182	2414	A02
9496_184_2628	PROBES_2BP	interval rank	target_tm:76.00;probe_tm:77.60;freq: 5.13;count:01;rules:-400;score:0452	chr2:11348377-11350972	ATAGATGCCGAGTTCAAGAACACGGGGCTGGAAAGAGCGGAGAAATTATC	0	711481637	711481637	1228	184	experimental	CHR02FS011349969	11349969	9496	184	2628	A02
9496_185_1505	PROBES_2BP	interval rank	target_tm:76.00;probe_tm:74.60;freq: 9.66;count:01;rules:0000;score:0810	chr2:11348377-11350972	TGTCGATATTACATAGACCCGAAATAAAAGCTCCTTGTCCAAAAACTTCATTCACC	0	711483178	711483178	105	185	experimental	CHR02FS011348665	11348665	9496	185	1505	A02
9496_186_2212	PROBES_2BP	interval rank	target_tm:76.00;probe_tm:71.40;freq:16.10;count:01;rules:0000;score:0709	chr2:11348377-11350972	GGCAACTAAAATGATGCACATTGTTTATATTCCTGTATTATATTAATCATCTTCTACATGTAT	0	711479434	711479434	812	186	experimental	CHR02FS011350513	11350513	9496	186	2212	A02
9496_186_2328	PROBES_2BP	interval rank	target_tm:76.00;probe_tm:78.40;freq: 7.16;count:01;rules:0000;score:0812	chr2:11348377-11350972	GGGCTGGAAAGAGCGGAGAAATTATCCACGGATTTGGAGTGGTTCAAGGA	0	711481578	711481578	928	186	experimental	CHR02FS011349993	11349993	9496	186	2328	A02
9496_187_2693	PROBES_2BP	interval rank	target_tm:76.00;probe_tm:70.90;freq:14.58;count:01;rules:0000;score:0706	chr2:11348377-11350972	AGGTTCAAATTAATAACTTTTCTGCCGTTTTATAGCTCAAATACAAGTTCAATGA	0	711485435	711485435	1293	187	experimental	CHR02FS011350613	11350613	9496	187	2693	A02
9496_188_1564	PROBES_2BP	interval rank	target_tm:76.00;probe_tm:74.40;freq:19.07;count:01;rules:0000;score:0757	chr2:11348377-11350972	CCCATACTATTAAAAATATAACTGTCACTGAATCGGCTCTAAATCTCCTCGACTTTCA	0	711481550	711481550	164	188	experimental	CHR02FS011348567	11348567	9496	188	1564	A02
9496_193_1997	PROBES_2BP	interval rank	target_tm:76.00;probe_tm:70.90;freq:30.77;count:01;rules:-350;score:0302	chr2:11348377-11350972	AAATATACCAAAAAAATTGAGTACATATTACAAGGAGAAACAAACATGACTGACCA	0	711485445	711485445	597	193	experimental	CHR02FS011350909	11350909	9496	193	1997	A02
9496_193_2757	PROBES_2BP	interval rank	target_tm:76.00;probe_tm:71.70;freq:30.73;count:01;rules:-450;score:0219	chr2:11348377-11350972	CTCTTGAACTGATTATTCAAGACTCCAATTTCCCAACTTGTGAGTTTTTTTTT	0	711479471	711479471	1357	193	experimental	CHR02FS011349279	11349279	9496	193	2757	A02
9496_200_2192	PROBES_2BP	interval rank	target_tm:76.00;probe_tm:72.20;freq:10.57;count:01;rules:0000;score:0755	chr2:11348377-11350972	TATAGTGATGGTTTGATATGAATTGAAGTACTCTTAGGATGGTAATCTATTAATAGGTTGA	0	711485385	711485385	792	200	experimental	CHR02FS011349541	11349541	9496	200	2192	A02
9496_204_2736	PROBES_2BP	interval rank	target_tm:76.00;probe_tm:75.80;freq:41.23;count:01;rules:-400;score:0329	chr2:11348377-11350972	TCCCCAACTCTCAAGATTCCAATTTTCTTCTTCCTCACCGAACCCACTTTT	0	711479454	711479454	1336	204	experimental	CHR02FS011348941	11348941	9496	204	2736	A02
9496_208_2548	PROBES_2BP	interval rank	target_tm:76.00;probe_tm:71.70;freq:65.68;count:01;rules:-500;score:0114	chr2:11348377-11350972	CTTGAACTGATTATTCAAGACTCCAATTTCCCAACTTGTGAGTTTTTTTTTTC	0	711481606	711481606	1148	208	experimental	CHR02FS011349281	11349281	9496	208	2548	A02
9496_210_1520	PROBES_2BP	interval rank	target_tm:76.00;probe_tm:75.80;freq:11.37;count:01;rules:0000;score:0822	chr2:11348377-11350972	ATCAAGCTAAGGAAGGTGAGAAAGAGACTAAATCTATTGAGGAACGTCCTGTTGCTAA	0	711480023	711480023	120	210	experimental	CHR02FS011349159	11349159	9496	210	1520	A02
9496_214_2500	PROBES_2BP	interval rank	target_tm:76.00;probe_tm:78.40;freq: 5.05;count:01;rules:-400;score:0437	chr2:11348377-11350972	AACACGGGGCTGGAAAGAGCGGAGAAATTATCCACGGATTTGGAGTGGTT	0	711484536	711484536	1100	214	experimental	CHR02FS011349987	11349987	9496	214	2500	A02
9496_220_2428	PROBES_2BP	interval rank	target_tm:76.00;probe_tm:79.20;freq:24.32;count:01;rules:0000;score:0707	chr2:11348377-11350972	TAGTGGTGGTTGCGGCTACTACTGCGGCAGAGAAGCAGAAGAAGAGGTAT	0	711479206	711479206	1028	220	experimental	CHR02FS011349045	11349045	9496	220	2428	A02
9496_222_1946	PROBES_2BP	interval rank	target_tm:76.00;probe_tm:75.90;freq:10.93;count:01;rules:0000;score:0827	chr2:11348377-11350972	AGCTAAGGAAGGTGAGAAAGAGACTAAATCTATTGAGGAACGTCCTGTTGCTAAATG	0	711483532	711483532	546	222	experimental	CHR02FS011349163	11349163	9496	222	1946	A02
9496_234_1768	PROBES_2BP	interval rank	target_tm:76.00;probe_tm:75.50;freq: 8.19;count:01;rules:0000;score:0840	chr2:11348377-11350972	GAGGAGATGAGGTTTGTGGCTATGAGACTTCATACTAAAGATCAAGCTAAGGAA	0	711479587	711479587	368	234	experimental	CHR02FS011349119	11349119	9496	234	1768	A02
9496_240_1832	PROBES_2BP	interval rank	target_tm:76.00;probe_tm:75.80;freq:11.50;count:01;rules:-400;score:0421	chr2:11348377-11350972	GCGTATTTAGCTCCGATTTCTTCATCCTTATCCATATTCAAGAATCCCCAACTCTCAA	0	711480894	711480894	432	240	experimental	CHR02FS011348897	11348897	9496	240	1832	A02
9496_253_2409	PROBES_2BP	interval rank	target_tm:76.00;probe_tm:75.60;freq: 7.39;count:01;rules:0000;score:0849	chr2:11348377-11350972	AACCCACTTTTCCTTCGACCTAGGATTCAGATTCTGAGTATGACCATGAACAA	0	711479685	711479685	1009	253	experimental	CHR02FS011348981	11348981	9496	253	2409	A02
9496_262_2076	PROBES_2BP	interval rank	target_tm:76.00;probe_tm:72.50;freq:11.62;count:01;rules:0000;score:0755	chr2:11348377-11350972	TGGAGTGTTTTTAGATCTTAGTAGTATCTACCCTTTTGATAAAGATGGTTCCTT	0	711481795	711481795	676	262	experimental	CHR02FS011349393	11349393	9496	262	2076	A02
9496_262_2140	PROBES_2BP	interval rank	target_tm:76.00;probe_tm:79.20;freq:22.97;count:01;rules:0000;score:0711	chr2:11348377-11350972	TCTTTAGTGGTGGTTGCGGCTACTACTGCGGCAGAGAAGCAGAAGAAGAG	0	711480055	711480055	740	262	experimental	CHR02FS011349041	11349041	9496	262	2140	A02
9496_265_1783	PROBES_2BP	interval rank	target_tm:76.00;probe_tm:71.60;freq:14.07;count:01;rules:0000;score:0723	chr2:11348377-11350972	TGAAGTGATTTAATCTTAGTATCTACCCATTTGATAAAAATCATTCCTTTGCCTCATT	0	711480102	711480102	383	265	experimental	CHR02FS011349599	11349599	9496	265	1783	A02
9496_269_1561	PROBES_2BP	interval rank	target_tm:76.00;probe_tm:70.20;freq:13.25;count:01;rules:0000;score:0699	chr2:11348377-11350972	TTATTCTTGATTAGCTCGTAATTAAAAACTGAGTTTGCTTATGTATTGGAAAAAGA	0	711483012	711483012	161	269	experimental	CHR02FS011349841	11349841	9496	269	1561	A02
9496_271_2359	PROBES_2BP	interval rank	target_tm:76.00;probe_tm:75.20;freq:38.87;count:01;rules:-400;score:0322	chr2:11348377-11350972	CTTATCCATATTCAAGAATCCCCAACTCTCAAGATTCCAATTTTCTTCTTCCTCACC	0	711482033	711482033	959	271	experimental	CHR02FS011348923	11348923	9496	271	2359	A02
9496_278_2170	PROBES_2BP	interval rank	target_tm:76.00;probe_tm:76.30;freq:13.33;count:01;rules:-300;score:0509	chr2:11348377-11350972	CTTTGAATTTTTTCTGAAAGCACACCATATTTTGCAGGTGGCAGAGCGGATACTCGATAA	0	711482991	711482991	770	278	experimental	CHR02FS011350235	11350235	9496	278	2170	A02
9496_279_1817	PROBES_2BP	interval rank	target_tm:76.00;probe_tm:80.00;freq:22.74;count:01;rules:0000;score:0696	chr2:11348377-11350972	TGGTTGCGGCTACTACTGCGGCAGAGAAGCAGAAGAAGAGGTATCCTGGA	0	711479473	711479473	417	279	experimental	CHR02FS011349051	11349051	9496	279	1817	A02
9496_280_2506	PROBES_2BP	interval rank	target_tm:76.00;probe_tm:75.90;freq: 9.35;count:01;rules:0000;score:0838	chr2:11348377-11350972	CAGTGTACATCTGATATAGCCAGAGGACTGACTCTTCTATATATGTTGGATAGAATTCTGTGAA	0	711483343	711483343	1106	280	experimental	CHR02FS011350669	11350669	9496	280	2506	A02
9496_281_2045	PROBES_2BP	interval rank	target_tm:76.00;probe_tm:74.60;freq:14.52;count:01;rules:0000;score:0781	chr2:11348377-11350972	CTTGGATTGAGTTGTTGGTTGTGGTGTTTTGTATGAATGGTGGATTTAAGGTTGAT	0	711482747	711482747	645	281	experimental	CHR02FS011349715	11349715	9496	281	2045	A02
9496_284_1436	PROBES_2BP	interval rank	target_tm:76.00;probe_tm:73.10;freq:20.75;count:01;rules:-300;score:0425	chr2:11348377-11350972	CCATTTGGAAAATTAGCTTTGAATTTTTTCTGAAAGCACACCATATTTTGCAGGTG	0	711480778	711480778	36	284	experimental	CHR02FS011350219	11350219	9496	284	1436	A02
9496_284_1734	PROBES_2BP	interval rank	target_tm:76.00;probe_tm:76.00;freq: 9.80;count:01;rules:-700;score:0137	chr2:11348377-11350972	TTTTTTATATAGATGCCGAGTTCAAGAACACGGGGCTGGAAAGAGCGGAGAAATTA	0	711480863	711480863	334	284	experimental	CHR02FS011349961	11349961	9496	284	1734	A02
9496_285_2127	PROBES_2BP	interval rank	target_tm:76.00;probe_tm:70.90;freq:13.62;count:01;rules:-350;score:0361	chr2:11348377-11350972	GAGTTTGCTTATGTATTGGAAAAAGATCTTTATGCAAAAGTAGGTCTTTTTTTC	0	711485180	711485180	727	285	experimental	CHR02FS011349871	11349871	9496	285	2127	A02
9496_289_1565	PROBES_2BP	interval rank	target_tm:76.00;probe_tm:73.30;freq:12.15;count:01;rules:0000;score:0767	chr2:11348377-11350972	ACTTGTGAAATCTAACTGAATGTTACCGGAGTTTTGGACTTTCAATCTTAACG	0	711479501	711479501	165	289	experimental	CHR02FS011349781	11349781	9496	289	1565	A02
9496_289_2177	PROBES_2BP	interval rank	target_tm:76.00;probe_tm:72.10;freq:10.54;count:01;rules:0000;score:0754	chr2:11348377-11350972	TCTCAATACGTCTTGTGGCAACTAAAATGATGCACATTGTTTATATTCCTGTATTATATTAA	0	711483098	711483098	777	289	experimental	CHR02FS011350497	11350497	9496	289	2177	A02
9496_293_2381	PROBES_2BP	interval rank	target_tm:76.00;probe_tm:75.30;freq: 9.63;count:01;rules:0000;score:0824	chr2:11348377-11350972	GTACATCTGATATAGCCAGAGGACTGACTCTTCTATATATGTTGGATAGAATTCTGTGAACTTT	0	711484914	711484914	981	293	experimental	CHR02FS011350673	11350673	9496	293	2381	A02
9496_296_1406	PROBES_2BP	interval rank	target_tm:76.00;probe_tm:75.90;freq: 7.74;count:01;rules:0000;score:0852	chr2:11348377-11350972	GACCTAGGATTCAGATTCTGAGTATGACCATGAACAAGTCGCCGTCTTTA	0	711484031	711484031	6	296	experimental	CHR02FS011348997	11348997	9496	296	1406	A02
9496_296_2192	PROBES_2BP	interval rank	target_tm:76.00;probe_tm:75.70;freq: 7.45;count:01;rules:0000;score:0851	chr2:11348377-11350972	GGTTGGTCTATAAATGGTGATGATTCACTGTACCTATATGGGAAGTGCTTTTATTGGGA	0	711480124	711480124	792	296	experimental	CHR02FS011350749	11350749	9496	296	2192	A02
9496_296_2296	PROBES_2BP	interval rank	target_tm:76.00;probe_tm:69.40;freq:18.74;count:01;rules:0000;score:0658	chr2:11348377-11350972	TAATATTTTCGCCTATTTAAAAATTCAATTAGAATAGTGTATCCCTCTTCTCTAT	0	711480218	711480218	896	296	experimental	CHR02FS011348771	11348771	9496	296	2296	A02
9496_298_1414	PROBES_2BP	interval rank	target_tm:76.00;probe_tm:72.40;freq:12.98;count:01;rules:0000;score:0745	chr2:11348377-11350972	AGATCTTAGTAGTATCTACCCTTTTGATAAAGATGGTTCCTTTGCTTCATTTCTTA	0	711482621	711482621	14	298	experimental	CHR02FS011349405	11349405	9496	298	1414	A02
9496_298_2268	PROBES_2BP	interval rank	target_tm:76.00;probe_tm:72.50;freq:11.19;count:01;rules:0000;score:0757	chr2:11348377-11350972	GTGTTTTTAGATCTTAGTAGTATCTACCCTTTTGATAAAGATGGTTCCTTTGCT	0	711481786	711481786	868	298	experimental	CHR02FS011349397	11349397	9496	298	2268	A02
9496_299_2523	PROBES_2BP	interval rank	target_tm:76.00;probe_tm:72.50;freq:12.48;count:01;rules:0000;score:0750	chr2:11348377-11350972	TTTGGAGTGTTTTTAGATCTTAGTAGTATCTACCCTTTTGATAAAGATGGTTCC	0	711480641	711480641	1123	299	experimental	CHR02FS011349391	11349391	9496	299	2523	A02
9496_304_1910	PROBES_2BP	interval rank	target_tm:76.00;probe_tm:70.20;freq:13.59;count:01;rules:0000;score:0697	chr2:11348377-11350972	TTACTAAGTTCAAGGTTCAAATTAATAACTTTTCTGCCGTTTTATAGCTCAAA	0	711484179	711484179	510	304	experimental	CHR02FS011350601	11350601	9496	304	1910	A02
9496_304_2554	PROBES_2BP	interval rank	target_tm:76.00;probe_tm:71.70;freq:16.57;count:01;rules:-400;score:0313	chr2:11348377-11350972	TACTCTTGAACTGATTATTCAAGACTCCAATTTCCCAACTTGTGAGTTTTTTTT	0	711483581	711483581	1154	304	experimental	CHR02FS011349277	11349277	9496	304	2554	A02
9496_304_2568	PROBES_2BP	interval rank	target_tm:76.00;probe_tm:75.90;freq: 8.03;count:01;rules:0000;score:0849	chr2:11348377-11350972	TGGAAAGAGCGGAGAAATTATCCACGGATTTGGAGTGGTTCAAGGAACAA	0	711480118	711480118	1168	304	experimental	CHR02FS011349997	11349997	9496	304	2568	A02
9496_305_1939	PROBES_2BP	interval rank	target_tm:76.00;probe_tm:76.80;freq: 3.24;count:01;rules:0000;score:0901	chr2:11348377-11350972	CAACTCCTACAGACATTCAGACATGTGCAACACTCAACGCACTGTCGATA	0	711482915	711482915	539	305	experimental	CHR02FS011348623	11348623	9496	305	1939	A02
9496_306_1512	PROBES_2BP	interval rank	target_tm:76.00;probe_tm:72.30;freq:14.91;count:01;rules:0000;score:0733	chr2:11348377-11350972	GTTACTTGAGGTTTCTTGTGGATAGTAAATTGGTTTATGATACTCTTGAACTGATTA	0	711484611	711484611	112	306	experimental	CHR02FS011349237	11349237	9496	306	1512	A02
9496_316_2196	PROBES_2BP	interval rank	target_tm:76.00;probe_tm:70.90;freq:13.44;count:01;rules:0000;score:0712	chr2:11348377-11350972	TAACGTTATCTCTTATTCTTGATTAGCTCGTAATTAAAAACTGAGTTTGCTTATGTA	0	711481137	711481137	796	316	experimental	CHR02FS011349829	11349829	9496	316	2196	A02
9496_318_2016	PROBES_2BP	interval rank	target_tm:76.00;probe_tm:75.80;freq:11.26;count:01;rules:0000;score:0823	chr2:11348377-11350972	TGCGTGACTTCTTCTGTAACCATTTTTCTATTCCGATCAAACCATGGCGTATTTAGCT	0	711483500	711483500	616	318	experimental	CHR02FS011348851	11348851	9496	318	2016	A02
9496_318_2544	PROBES_2BP	interval rank	target_tm:76.00;probe_tm:74.20;freq:14.20;count:01;rules:0000;score:0774	chr2:11348377-11350972	GGACTGACTCTTCTATATATGTTGGATAGAATTCTGTGAACTTTTGACATCTTTATGGTTG	0	711483281	711483281	1144	318	experimental	CHR02FS011350693	11350693	9496	318	2544	A02
9496_320_2648	PROBES_2BP	interval rank	target_tm:76.00;probe_tm:73.60;freq:15.34;count:01;rules:0000;score:0757	chr2:11348377-11350972	TCTACCCTTTTGATAAAGATGGTTCCTTTGCTTCATTTCTTATCATGTCTGGATTTTGA	0	711481429	711481429	1248	320	experimental	CHR02FS011349419	11349419	9496	320	2648	A02
9496_321_2527	PROBES_2BP	interval rank	target_tm:76.00;probe_tm:66.20;freq:40.41;count:01;rules:0000;score:0539	chr2:11348377-11350972	GAAACAACTAAACAATATTCTGTTTTATTAATATTTTCGCCTATTTAAAAA	0	711481148	711481148	1127	321	experimental	CHR02FS011348743	11348743	9496	321	2527	A02
9496_332_2602	PROBES_2BP	interval rank	target_tm:76.00;probe_tm:70.90;freq:21.27;count:01;rules:0000;score:0679	chr2:11348377-11350972	TATCTTCTTGTTATGGGTTGATTGGTAATCTTTAGAAAAATTTGAAGTGATTTGGA	0	711479964	711479964	1202	332	experimental	CHR02FS011349341	11349341	9496	332	2602	A02
9496_344_2746	PROBES_2BP	interval rank	target_tm:76.00;probe_tm:75.90;freq:21.09;count:01;rules:0000;score:0780	chr2:11348377-11350972	GGAGAAACTGAACAAGGTTGCAGAGGAGTGGACTAGAGAAGAAAAGAATCATTGTTT	0	711481741	711481741	1346	344	experimental	CHR02FS011350355	11350355	9496	344	2746	A02
9496_345_2197	PROBES_2BP	interval rank	target_tm:76.00;probe_tm:73.90;freq:11.05;count:01;rules:-300;score:0486	chr2:11348377-11350972	GAGTTTTTTGACAACTCAGTTATTTACTCTTGGATTGAGTTGTTGGTTGTGGTGT	0	711483786	711483786	797	345	experimental	CHR02FS011349687	11349687	9496	345	2197	A02
9496_347_2285	PROBES_2BP	interval rank	target_tm:76.00;probe_tm:74.40;freq:11.22;count:01;rules:0000;score:0795	chr2:11348377-11350972	AAGAGTCAATGAAGCATCAACAACATGTTTACTAGTTAGAACTGATCATTGATATGCATCACAGAAA	0	711484918	711484918	885	347	experimental	CHR02FS011350845	11350845	9496	347	2285	A02
9496_350_2534	PROBES_2BP	interval rank	target_tm:76.00;probe_tm:74.60;freq: 9.80;count:01;rules:0000;score:0809	chr2:11348377-11350972	TATTACATAGACCCGAAATAAAAGCTCCTTGTCCAAAAACTTCATTCACCCTCTCA	0	711482905	711482905	1134	350	experimental	CHR02FS011348671	11348671	9496	350	2534	A02
9496_351_1411	PROBES_2BP	interval rank	target_tm:76.00;probe_tm:72.30;freq:12.02;count:01;rules:0000;score:0748	chr2:11348377-11350972	GATAGTAAATTGGTTTATGATACTCTTGAACTGATTATTCAAGACTCCAATTTCCCAA	0	711484976	711484976	11	351	experimental	CHR02FS011349257	11349257	9496	351	1411	A02
9496_355_1697	PROBES_2BP	interval rank	target_tm:76.00;probe_tm:75.80;freq: 4.38;count:01;rules:0000;score:0891	chr2:11348377-11350972	TAACTGTCACTGAATCGGCTCTAAATCTCCTCGACTTTCAACTCCTACAGA	0	711482885	711482885	297	355	experimental	CHR02FS011348585	11348585	9496	355	1697	A02
9496_356_2344	PROBES_2BP	interval rank	target_tm:76.00;probe_tm:76.80;freq: 4.58;count:01;rules:0000;score:0876	chr2:11348377-11350972	ATTGGGACTCTGGGTACTTTGGTCACTAATATGGTGGGCCTAAGAAGAGT	0	711479795	711479795	944	356	experimental	CHR02FS011350801	11350801	9496	356	2344	A02
9496_371_1567	PROBES_2BP	interval rank	target_tm:76.00;probe_tm:72.30;freq: 9.84;count:01;rules:0000;score:0763	chr2:11348377-11350972	TTATGATACTCTTGAACTGATTATTCAAGACTCCAATTTCCCAACTTGTGAGTTTTT	0	711479323	711479323	167	371	experimental	CHR02FS011349271	11349271	9496	371	1567	A02
9496_377_1603	PROBES_2BP	interval rank	target_tm:76.00;probe_tm:76.00;freq: 9.09;count:01;rules:0000;score:0842	chr2:11348377-11350972	TTCAAGGAACAAGGTTACGAGATTCCAGAACCAACAGCTCCTGGTAAAACATATTC	0	711485141	711485141	203	377	experimental	CHR02FS011350035	11350035	9496	377	1603	A02
9496_378_1678	PROBES_2BP	interval rank	target_tm:76.00;probe_tm:77.60;freq: 3.26;count:01;rules:-400;score:0484	chr2:11348377-11350972	TTCAAGAACACGGGGCTGGAAAGAGCGGAGAAATTATCCACGGATTTGGA	0	711485361	711485361	278	378	experimental	CHR02FS011349981	11349981	9496	378	1678	A02
9496_379_1513	PROBES_2BP	interval rank	target_tm:76.00;probe_tm:76.80;freq: 6.76;count:01;rules:0000;score:0848	chr2:11348377-11350972	AACGTTAGGGAGAAACTGAACAAGGTTGCAGAGGAGTGGACTAGAGAAGA	0	711479212	711479212	113	379	experimental	CHR02FS011350347	11350347	9496	379	1513	A02
9496_380_1508	PROBES_2BP	interval rank	target_tm:76.00;probe_tm:75.20;freq:14.31;count:01;rules:0000;score:0794	chr2:11348377-11350972	CTCTTGGATTGAGTTGTTGGTTGTGGTGTTTTGTATGAATGGTGGATTTAAGGTTGA	0	711484728	711484728	108	380	experimental	CHR02FS011349713	11349713	9496	380	1508	A02
9496_385_2315	PROBES_2BP	interval rank	target_tm:76.00;probe_tm:76.80;freq: 7.13;count:01;rules:0000;score:0844	chr2:11348377-11350972	ATTGTTGCAGAACGTTAGGGAGAAACTGAACAAGGTTGCAGAGGAGTGGA	0	711481640	711481640	915	385	experimental	CHR02FS011350337	11350337	9496	385	2315	A02
9496_391_1587	PROBES_2BP	interval rank	target_tm:76.00;probe_tm:76.10;freq:15.14;count:01;rules:-700;score:0104	chr2:11348377-11350972	ATCTCATGATCTAATTCTGCATACTGTTTTTTATATAGATGCCGAGTTCAAGAACACGGGGC	0	711480126	711480126	187	391	experimental	CHR02FS011349935	11349935	9496	391	1587	A02
9496_392_2190	PROBES_2BP	interval rank	target_tm:76.00;probe_tm:75.20;freq:11.29;count:01;rules:0000;score:0811	chr2:11348377-11350972	ACATTGCGTGACTTCTTCTGTAACCATTTTTCTATTCCGATCAAACCATGGCGTATT	0	711480868	711480868	790	392	experimental	CHR02FS011348847	11348847	9496	392	2190	A02
9496_397_1971	PROBES_2BP	interval rank	target_tm:76.00;probe_tm:75.80;freq:15.09;count:01;rules:-700;score:0102	chr2:11348377-11350972	TGATCTAATTCTGCATACTGTTTTTTATATAGATGCCGAGTTCAAGAACACGGGGCTG	0	711481342	711481342	571	397	experimental	CHR02FS011349941	11349941	9496	397	1971	A02
9496_398_1522	PROBES_2BP	interval rank	target_tm:76.00;probe_tm:71.00;freq:23.32;count:01;rules:0000;score:0674	chr2:11348377-11350972	GGGTTGATTGGTAATCTTTAGAAAAATTTGAAGTGATTTGGAGTGTTTTTAGA	0	711480373	711480373	122	398	experimental	CHR02FS011349355	11349355	9496	398	1522	A02
9496_405_1459	PROBES_2BP	interval rank	target_tm:76.00;probe_tm:72.40;freq: 9.28;count:01;rules:0000;score:0769	chr2:11348377-11350972	TGAATGTTACCGGAGTTTTGGACTTTCAATCTTAACGTTATCTCTTATTCTTGAT	0	711484337	711484337	59	405	experimental	CHR02FS011349797	11349797	9496	405	1459	A02
9496_406_2752	PROBES_2BP	interval rank	target_tm:76.00;probe_tm:73.50;freq:10.45;count:01;rules:0000;score:0782	chr2:11348377-11350972	ATGTTGGATAGAATTCTGTGAACTTTTGACATCTTTATGGTTGGTCTATAAATGGTGATGA	0	711482673	711482673	1352	406	experimental	CHR02FS011350711	11350711	9496	406	2752	A02
9496_411_1639	PROBES_2BP	interval rank	target_tm:76.00;probe_tm:66.30;freq:44.10;count:01;rules:0000;score:0534	chr2:11348377-11350972	ATTCTGTTTTATTAATATTTTCGCCTATTTAAAAATTCAATTAGAATAGTGTA	0	711480303	711480303	239	411	experimental	CHR02FS011348759	11348759	9496	411	1639	A02
9496_413_2593	PROBES_2BP	interval rank	target_tm:76.00;probe_tm:75.50;freq: 6.33;count:01;rules:0000;score:0858	chr2:11348377-11350972	TTTGTCACTTCTACAACATCTACTTTGCTCATAGTGCTGGTGGACGAATGATTG	0	711480601	711480601	1193	413	experimental	CHR02FS011350135	11350135	9496	413	2593	A02
9496_414_1582	PROBES_2BP	interval rank	target_tm:76.00;probe_tm:74.60;freq: 9.88;count:01;rules:0000;score:0808	chr2:11348377-11350972	TCGATATTACATAGACCCGAAATAAAAGCTCCTTGTCCAAAAACTTCATTCACCC	0	711479589	711479589	182	414	experimental	CHR02FS011348667	11348667	9496	414	1582	A02
9496_420_2318	PROBES_2BP	interval rank	target_tm:76.00;probe_tm:72.40;freq:10.73;count:01;rules:-300;score:0458	chr2:11348377-11350972	ATGATACTCTTGAACTGATTATTCAAGACTCCAATTTCCCAACTTGTGAGTTTTTT	0	711482101	711482101	918	420	experimental	CHR02FS011349273	11349273	9496	420	2318	A02
9496_424_2734	PROBES_2BP	interval rank	target_tm:76.00;probe_tm:75.20;freq:10.36;count:01;rules:0000;score:0817	chr2:11348377-11350972	TAACCATTTTTCTATTCCGATCAAACCATGGCGTATTTAGCTCCGATTTCTTCATCC	0	711480380	711480380	1334	424	experimental	CHR02FS011348867	11348867	9496	424	2734	A02
9496_427_1767	PROBES_2BP	interval rank	target_tm:76.00;probe_tm:75.70;freq:15.93;count:01;rules:-700;score:0096	chr2:11348377-11350972	GCATACTGTTTTTTATATAGATGCCGAGTTCAAGAACACGGGGCTGGAAAGA	0	711482113	711482113	367	427	experimental	CHR02FS011349953	11349953	9496	427	1767	A02
9496_427_2013	PROBES_2BP	interval rank	target_tm:76.00;probe_tm:76.00;freq:10.66;count:01;rules:0000;score:0831	chr2:11348377-11350972	AAGGAAGGTGAGAAAGAGACTAAATCTATTGAGGAACGTCCTGTTGCTAAATGGGA	0	711480827	711480827	613	427	experimental	CHR02FS011349167	11349167	9496	427	2013	A02
9496_431_1637	PROBES_2BP	interval rank	target_tm:76.00;probe_tm:71.70;freq:20.12;count:01;rules:0000;score:0699	chr2:11348377-11350972	TTCTTGTTATGGGTTGATTGGTAATCTTTAGAAAAATTTGAAGTGATTTGGAGTG	0	711482985	711482985	237	431	experimental	CHR02FS011349345	11349345	9496	431	1637	A02
9496_435_2419	PROBES_2BP	interval rank	target_tm:76.00;probe_tm:72.30;freq:11.43;count:01;rules:0000;score:0752	chr2:11348377-11350972	CTTGTGGATAGTAAATTGGTTTATGATACTCTTGAACTGATTATTCAAGACTCCAATT	0	711482456	711482456	1019	435	experimental	CHR02FS011349251	11349251	9496	435	2419	A02
9496_438_2234	PROBES_2BP	interval rank	target_tm:76.00;probe_tm:73.70;freq:15.04;count:01;rules:0000;score:0760	chr2:11348377-11350972	AGTATCTACCCTTTTGATAAAGATGGTTCCTTTGCTTCATTTCTTATCATGTCTGGAT	0	711481556	711481556	834	438	experimental	CHR02FS011349415	11349415	9496	438	2234	A02
9496_441_1695	PROBES_2BP	interval rank	target_tm:76.00;probe_tm:73.60;freq:15.17;count:01;rules:0000;score:0757	chr2:11348377-11350972	TTGAGTTGGTTATAGACTTATAGTGATGGTTTGATATGAATTGAAGTACTCTTAGGATGG	0	711484544	711484544	295	441	experimental	CHR02FS011349523	11349523	9496	441	1695	A02
9496_441_2797	PROBES_2BP	interval rank	target_tm:76.00;probe_tm:74.30;freq:11.32;count:01;rules:0000;score:0793	chr2:11348377-11350972	CAATGAAGCATCAACAACATGTTTACTAGTTAGAACTGATCATTGATATGCATCACAGAAATATACCA	0	711480264	711480264	1397	441	experimental	CHR02FS011350851	11350851	9496	441	2797	A02
9496_442_1840	PROBES_2BP	interval rank	target_tm:76.00;probe_tm:70.90;freq: 8.02;count:01;rules:0000;score:0749	chr2:11348377-11350972	TTGAAGTACTCTTAGGATGGTAATCTATTAATAGGTTGAAGTGATTTAATCTTAGTA	0	711483333	711483333	440	442	experimental	CHR02FS011349563	11349563	9496	442	1840	A02
9496_443_2415	PROBES_2BP	interval rank	target_tm:76.00;probe_tm:72.80;freq:18.62;count:01;rules:0000;score:0727	chr2:11348377-11350972	ATAAAGATGGTTCCTTTGCTTCATTTCTTATCATGTCTGGATTTTGATTCATTCAGATTCTA	0	711485066	711485066	1015	443	experimental	CHR02FS011349431	11349431	9496	443	2415	A02
9496_447_1773	PROBES_2BP	interval rank	target_tm:76.00;probe_tm:73.20;freq:14.98;count:01;rules:0000;score:0750	chr2:11348377-11350972	ACTGTTGAAGGTTACTTGAGGTTTCTTGTGGATAGTAAATTGGTTTATGATACTC	0	711479703	711479703	373	447	experimental	CHR02FS011349227	11349227	9496	447	1773	A02
9496_458_2074	PROBES_2BP	interval rank	target_tm:76.00;probe_tm:75.00;freq:11.85;count:01;rules:-400;score:0403	chr2:11348377-11350972	GTATTTAGCTCCGATTTCTTCATCCTTATCCATATTCAAGAATCCCCAACTCTCAAGAT	0	711484973	711484973	674	458	experimental	CHR02FS011348899	11348899	9496	458	2074	A02
9496_460_2044	PROBES_2BP	interval rank	target_tm:76.00;probe_tm:75.60;freq: 8.91;count:01;rules:0000;score:0836	chr2:11348377-11350972	GTTCAATGATCAGTGTACATCTGATATAGCCAGAGGACTGACTCTTCTATATATGTTGGATAGAATT	0	711480365	711480365	644	460	experimental	CHR02FS011350659	11350659	9496	460	2044	A02
9496_461_2407	PROBES_2BP	interval rank	target_tm:76.00;probe_tm:74.30;freq:17.17;count:01;rules:-400;score:0362	chr2:11348377-11350972	TCTTCATCCTTATCCATATTCAAGAATCCCCAACTCTCAAGATTCCAATTTTCTTCTTC	0	711484970	711484970	1007	461	experimental	CHR02FS011348915	11348915	9496	461	2407	A02
9496_463_2167	PROBES_2BP	interval rank	target_tm:76.00;probe_tm:72.30;freq:20.78;count:01;rules:0000;score:0709	chr2:11348377-11350972	TGACCAAATTTGGCAACTTATAAACTAAATGTTTTTCTCTGCAAATACCTATTGCTCA	0	711479636	711479636	767	463	experimental	CHR02FS011350959	11350959	9496	463	2167	A02
9496_465_1445	PROBES_2BP	interval rank	target_tm:76.00;probe_tm:72.30;freq:14.15;count:01;rules:0000;score:0736	chr2:11348377-11350972	GTTGAAGTGATTTAATCTTAGTATCTACCCATTTGATAAAAATCATTCCTTTGCCTCA	0	711479894	711479894	45	465	experimental	CHR02FS011349597	11349597	9496	465	1445	A02
9496_467_2025	PROBES_2BP	interval rank	target_tm:76.00;probe_tm:72.90;freq:14.36;count:01;rules:0000;score:0747	chr2:11348377-11350972	GGTAAAACATATTCTCAATATTTAAAGGAATTAGCAGAGAAGGATCCTCAAGCATTCAT	0	711484623	711484623	625	467	experimental	CHR02FS011350077	11350077	9496	467	2025	A02
9496_473_1975	PROBES_2BP	interval rank	target_tm:76.00;probe_tm:70.90;freq:25.23;count:01;rules:-350;score:0317	chr2:11348377-11350972	GCTTATGTATTGGAAAAAGATCTTTATGCAAAAGTAGGTCTTTTTTTCTTGTGTA	0	711482787	711482787	575	473	experimental	CHR02FS011349877	11349877	9496	473	1975	A02
9496_479_2085	PROBES_2BP	interval rank	target_tm:76.00;probe_tm:74.60;freq:12.18;count:01;rules:0000;score:0793	chr2:11348377-11350972	AAAGCTCCTTGTCCAAAAACTTCATTCACCCTCTCATCGTTATCTTCATTTGGAAA	0	711484333	711484333	685	479	experimental	CHR02FS011348691	11348691	9496	479	2085	A02
9496_484_2776	PROBES_2BP	interval rank	target_tm:76.00;probe_tm:74.70;freq: 9.55;count:01;rules:0000;score:0813	chr2:11348377-11350972	AGTGTCTCTAGATATCTCAATACGTCTTGTGGCAACTAAAATGATGCACATTGTTTATATTCC	0	711483912	711483912	1376	484	experimental	CHR02FS011350483	11350483	9496	484	2776	A02
9496_485_1813	PROBES_2BP	interval rank	target_tm:76.00;probe_tm:75.70;freq: 8.88;count:01;rules:0000;score:0838	chr2:11348377-11350972	GGAGAAATTATCCACGGATTTGGAGTGGTTCAAGGAACAAGGTTACGAGATT	0	711480774	711480774	413	485	experimental	CHR02FS011350007	11350007	9496	485	1813	A02
9496_491_2357	PROBES_2BP	interval rank	target_tm:76.00;probe_tm:66.30;freq:45.63;count:01;rules:0000;score:0532	chr2:11348377-11350972	TAACAATACTTTTTGAGATCACCAATTTTCTTATTTTATAACTAATTAATTCT	0	711479723	711479723	957	491	experimental	CHR02FS011348439	11348439	9496	491	2357	A02
9496_500_1630	PROBES_2BP	interval rank	target_tm:76.00;probe_tm:74.70;freq:15.73;count:01;rules:-300;score:0477	chr2:11348377-11350972	AATCATCTCATGATCTAATTCTGCATACTGTTTTTTATATAGATGCCGAGTTCAAGAACACGG	0	711482827	711482827	230	500	experimental	CHR02FS011349931	11349931	9496	500	1630	A02
9496_509_2759	PROBES_2BP	interval rank	target_tm:76.00;probe_tm:70.90;freq:25.79;count:01;rules:-350;score:0315	chr2:11348377-11350972	GTATTGGAAAAAGATCTTTATGCAAAAGTAGGTCTTTTTTTCTTGTGTAATCATC	0	711481303	711481303	1359	509	experimental	CHR02FS011349883	11349883	9496	509	2759	A02
9496_513_2387	PROBES_2BP	interval rank	target_tm:76.00;probe_tm:75.40;freq:12.62;count:01;rules:0000;score:0807	chr2:11348377-11350972	TGTGGCTATGAGACTTCATACTAAAGATCAAGCTAAGGAAGGTGAGAAAGAGACTAAATCTA	0	711480090	711480090	987	513	experimental	CHR02FS011349133	11349133	9496	513	2387	A02
9496_518_2482	PROBES_2BP	interval rank	target_tm:76.00;probe_tm:74.90;freq:14.21;count:01;rules:0000;score:0788	chr2:11348377-11350972	GCTCCTGGTAAAACATATTCTCAATATTTAAAGGAATTAGCAGAGAAGGATCCTCAAGCA	0	711484543	711484543	1082	518	experimental	CHR02FS011350071	11350071	9496	518	2482	A02
9496_524_1466	PROBES_2BP	interval rank	target_tm:76.00;probe_tm:70.90;freq:16.88;count:01;rules:0000;score:0696	chr2:11348377-11350972	TGTATTAAACTCTTCTTTGCTTCAAAGCTGTTACTAAGTTCAAGGTTCAAATTAA	0	711479948	711479948	66	524	experimental	CHR02FS011350571	11350571	9496	524	1466	A02
9496_528_1802	PROBES_2BP	interval rank	target_tm:76.00;probe_tm:73.00;freq:20.09;count:01;rules:0000;score:0725	chr2:11348377-11350972	GCCTATTTAAAAATTCAATTAGAATAGTGTATCCCTCTTCTCTATTCCTTCAAGCCA	0	711479287	711479287	402	528	experimental	CHR02FS011348781	11348781	9496	528	1802	A02
9496_533_1559	PROBES_2BP	interval rank	target_tm:76.00;probe_tm:75.80;freq:10.89;count:01;rules:0000;score:0825	chr2:11348377-11350972	GTTTTGTGGAGGAGATGAGGTTTGTGGCTATGAGACTTCATACTAAAGATCAAGCTAA	0	711479618	711479618	159	533	experimental	CHR02FS011349111	11349111	9496	533	1559	A02
9496_540_2400	PROBES_2BP	interval rank	target_tm:76.00;probe_tm:75.70;freq:32.20;count:01;rules:0000;score:0745	chr2:11348377-11350972	AATTTTCTTCTTCCTCACCGAACCCACTTTTCCTTCGACCTAGGATTCAGAT	0	711482889	711482889	1000	540	experimental	CHR02FS011348961	11348961	9496	540	2400	A02
9496_543_1561	PROBES_2BP	interval rank	target_tm:76.00;probe_tm:73.80;freq:13.78;count:01;rules:0000;score:0768	chr2:11348377-11350972	TTACGAGATTCCAGAACCAACAGCTCCTGGTAAAACATATTCTCAATATTTAAAGGA	0	711482936	711482936	161	543	experimental	CHR02FS011350049	11350049	9496	543	1561	A02
9496_546_2746	PROBES_2BP	interval rank	target_tm:76.00;probe_tm:75.90;freq:11.80;count:01;rules:0000;score:0822	chr2:11348377-11350972	GAATCAAAGGGTTTTGTGGAGGAGATGAGGTTTGTGGCTATGAGACTTCATACTAAA	0	711484230	711484230	1346	546	experimental	CHR02FS011349101	11349101	9496	546	2746	A02
9496_547_1791	PROBES_2BP	interval rank	target_tm:76.00;probe_tm:75.90;freq:11.18;count:01;rules:0000;score:0825	chr2:11348377-11350972	CAAGCTAAGGAAGGTGAGAAAGAGACTAAATCTATTGAGGAACGTCCTGTTGCTAAA	0	711483164	711483164	391	547	experimental	CHR02FS011349161	11349161	9496	547	1791	A02
9496_549_2363	PROBES_2BP	interval rank	target_tm:76.00;probe_tm:63.60;freq:74.39;count:01;rules:-600;score:-157	chr2:11348377-11350972	ATATTTAATTCACTTTTTTATATATTTTAACTAAAAAAGACTAGAAGTTA	0	711480747	711480747	963	549	experimental	CHR02FS011348500	11348500	9496	549	2363	A02
9496_551_2077	PROBES_2BP	interval rank	target_tm:76.00;probe_tm:76.80;freq:14.53;count:01;rules:0000;score:0793	chr2:11348377-11350972	AGAGGTATCCTGGAGAATCAAAGGGTTTTGTGGAGGAGATGAGGTTTGTG	0	711483492	711483492	677	551	experimental	CHR02FS011349087	11349087	9496	551	2077	A02
9496_556_2666	PROBES_2BP	interval rank	target_tm:76.00;probe_tm:76.80;freq: 7.37;count:01;rules:0000;score:0842	chr2:11348377-11350972	TGGGACGGCGAACTTTCTCAATTGTTGCAGAACGTTAGGGAGAAACTGAA	0	711483904	711483904	1266	556	experimental	CHR02FS011350317	11350317	9496	556	2666	A02
9496_557_2035	PROBES_2BP	interval rank	target_tm:76.00;probe_tm:75.70;freq: 3.75;count:01;rules:0000;score:0900	chr2:11348377-11350972	GCAACACTCAACGCACTGTCGATATTACATAGACCCGAAATAAAAGCTCCTT	0	711484954	711484954	635	557	experimental	CHR02FS011348649	11348649	9496	557	2035	A02
9496_557_2197	PROBES_2BP	interval rank	target_tm:76.00;probe_tm:75.90;freq:11.47;count:01;rules:0000;score:0824	chr2:11348377-11350972	AACTACATTGCGTGACTTCTTCTGTAACCATTTTTCTATTCCGATCAAACCATGGCG	0	711481462	711481462	797	557	experimental	CHR02FS011348843	11348843	9496	557	2197	A02
9496_561_2583	PROBES_2BP	interval rank	target_tm:76.00;probe_tm:74.80;freq:10.49;count:01;rules:0000;score:0808	chr2:11348377-11350972	ATGGGAACCTACTGTTGAAGGTTACTTGAGGTTTCTTGTGGATAGTAAATTGG	0	711481501	711481501	1183	561	experimental	CHR02FS011349217	11349217	9496	561	2583	A02
9496_563_1797	PROBES_2BP	interval rank	target_tm:76.00;probe_tm:70.90;freq:13.77;count:01;rules:0000;score:0710	chr2:11348377-11350972	TAAAAACTGAGTTTGCTTATGTATTGGAAAAAGATCTTTATGCAAAAGTAGGTCT	0	711480219	711480219	397	563	experimental	CHR02FS011349863	11349863	9496	563	1797	A02
9496_564_1482	PROBES_2BP	interval rank	target_tm:76.00;probe_tm:76.80;freq: 7.55;count:01;rules:0000;score:0840	chr2:11348377-11350972	CAATTGTTGCAGAACGTTAGGGAGAAACTGAACAAGGTTGCAGAGGAGTG	0	711484908	711484908	82	564	experimental	CHR02FS011350335	11350335	9496	564	1482	A02
9496_570_2530	PROBES_2BP	interval rank	target_tm:76.00;probe_tm:75.30;freq:13.55;count:01;rules:0000;score:0800	chr2:11348377-11350972	CTCCTTGTCCAAAAACTTCATTCACCCTCTCATCGTTATCTTCATTTGGAAACAAC	0	711479635	711479635	1130	570	experimental	CHR02FS011348695	11348695	9496	570	2530	A02
9496_580_1762	PROBES_2BP	interval rank	target_tm:76.00;probe_tm:75.80;freq: 4.87;count:01;rules:0000;score:0883	chr2:11348377-11350972	TTGAGGAACGTCCTGTTGCTAAATGGGAACCTACTGTTGAAGGTTACTTGA	0	711485380	711485380	362	580	experimental	CHR02FS011349195	11349195	9496	580	1762	A02
9496_584_2174	PROBES_2BP	interval rank	target_tm:76.00;probe_tm:72.40;freq:11.26;count:01;rules:0000;score:0755	chr2:11348377-11350972	GTTTTTAGATCTTAGTAGTATCTACCCTTTTGATAAAGATGGTTCCTTTGCTTCA	0	711480760	711480760	774	584	experimental	CHR02FS011349399	11349399	9496	584	2174	A02
9496_585_2139	PROBES_2BP	interval rank	target_tm:76.00;probe_tm:75.30;freq: 9.84;count:01;rules:0000;score:0823	chr2:11348377-11350972	TTACATAGACCCGAAATAAAAGCTCCTTGTCCAAAAACTTCATTCACCCTCTCATC	0	711481751	711481751	739	585	experimental	CHR02FS011348673	11348673	9496	585	2139	A02
9496_587_2619	PROBES_2BP	interval rank	target_tm:76.00;probe_tm:71.70;freq:15.90;count:01;rules:0000;score:0716	chr2:11348377-11350972	GCAGAAAGGTAAAAACTTTGTGCACTAAAACCATTTGGAAAATTAGCTTTGAA	0	711480549	711480549	1219	587	experimental	CHR02FS011350189	11350189	9496	587	2619	A02
9496_590_1542	PROBES_2BP	interval rank	target_tm:76.00;probe_tm:71.70;freq:18.19;count:01;rules:-300;score:0406	chr2:11348377-11350972	GTTGTTTTGGATTTGAATCGTTCAGAGTTTTTTGACAACTCAGTTATTTACTCT	0	711482663	711482663	142	590	experimental	CHR02FS011349663	11349663	9496	590	1542	A02
9496_593_1597	PROBES_2BP	interval rank	target_tm:76.00;probe_tm:74.50;freq:12.71;count:01;rules:-400;score:0388	chr2:11348377-11350972	CCGATTTCTTCATCCTTATCCATATTCAAGAATCCCCAACTCTCAAGATTCCAATTT	0	711484702	711484702	197	593	experimental	CHR02FS011348909	11348909	9496	593	1597	A02
9496_600_2144	PROBES_2BP	interval rank	target_tm:76.00;probe_tm:76.80;freq:14.66;count:01;rules:0000;score:0792	chr2:11348377-11350972	GCAGAAGAAGAGGTATCCTGGAGAATCAAAGGGTTTTGTGGAGGAGATGA	0	711483170	711483170	744	600	experimental	CHR02FS011349079	11349079	9496	600	2144	A02
9496_603_1789	PROBES_2BP	interval rank	target_tm:76.00;probe_tm:75.70;freq: 6.83;count:01;rules:0000;score:0857	chr2:11348377-11350972	TCTATAAATGGTGATGATTCACTGTACCTATATGGGAAGTGCTTTTATTGGGACTCTGG	0	711480080	711480080	389	603	experimental	CHR02FS011350755	11350755	9496	603	1789	A02
9496_606_2334	PROBES_2BP	interval rank	target_tm:76.00;probe_tm:71.60;freq:16.70;count:01;rules:0000;score:0710	chr2:11348377-11350972	CATGTATTAAACTCTTCTTTGCTTCAAAGCTGTTACTAAGTTCAAGGTTCAAATTA	0	711479317	711479317	934	606	experimental	CHR02FS011350569	11350569	9496	606	2334	A02
9496_607_2505	PROBES_2BP	interval rank	target_tm:76.00;probe_tm:71.50;freq:23.40;count:01;rules:-350;score:0334	chr2:11348377-11350972	ACTAGTTAGAACTGATCATTGATATGCATCACAGAAATATACCAAAAAAATTGAGTACATAT	0	711481362	711481362	1105	607	experimental	CHR02FS011350875	11350875	9496	607	2505	A02
9496_608_2780	PROBES_2BP	interval rank	target_tm:76.00;probe_tm:75.60;freq: 9.06;count:01;rules:-300;score:0535	chr2:11348377-11350972	ATTTTTTCTGAAAGCACACCATATTTTGCAGGTGGCAGAGCGGATACTCGATAATAAAGA	0	711481486	711481486	1380	608	experimental	CHR02FS011350241	11350241	9496	608	2780	A02
9496_609_1483	PROBES_2BP	interval rank	target_tm:76.00;probe_tm:75.60;freq: 8.94;count:01;rules:0000;score:0836	chr2:11348377-11350972	TTTGGAAGAGACTGAGAAATCGTTCAAGTATTCTGGTGAGATACTTCGTCTCATATTGTC	0	711483672	711483672	83	609	experimental	CHR02FS011350409	11350409	9496	609	1483	A02
9496_611_1593	PROBES_2BP	interval rank	target_tm:76.00;probe_tm:72.50;freq:14.36;count:01;rules:0000;score:0739	chr2:11348377-11350972	TGATTGGCAGAAAGGTAAAAACTTTGTGCACTAAAACCATTTGGAAAATTAGCT	0	711482444	711482444	193	611	experimental	CHR02FS011350183	11350183	9496	611	1593	A02
9496_615_2609	PROBES_2BP	interval rank	target_tm:76.00;probe_tm:75.00;freq: 7.60;count:01;rules:0000;score:0835	chr2:11348377-11350972	ATGGTTGGTCTATAAATGGTGATGATTCACTGTACCTATATGGGAAGTGCTTTTATTGG	0	711479509	711479509	1209	615	experimental	CHR02FS011350747	11350747	9496	615	2609	A02
9496_616_1606	PROBES_2BP	interval rank	target_tm:76.00;probe_tm:73.10;freq:11.82;count:01;rules:0000;score:0765	chr2:11348377-11350972	TATGTACAACTTGTGAAATCTAACTGAATGTTACCGGAGTTTTGGACTTTCAATCT	0	711484143	711484143	206	616	experimental	CHR02FS011349773	11349773	9496	616	1606	A02
9496_617_2379	PROBES_2BP	interval rank	target_tm:76.00;probe_tm:74.30;freq: 7.66;count:01;rules:0000;score:0821	chr2:11348377-11350972	CTTTATGGTTGGTCTATAAATGGTGATGATTCACTGTACCTATATGGGAAGTGCTTTTA	0	711482454	711482454	979	617	experimental	CHR02FS011350743	11350743	9496	617	2379	A02
9496_619_2281	PROBES_2BP	interval rank	target_tm:76.00;probe_tm:73.80;freq:14.48;count:01;rules:0000;score:0765	chr2:11348377-11350972	ACGAGATTCCAGAACCAACAGCTCCTGGTAAAACATATTCTCAATATTTAAAGGAA	0	711485177	711485177	881	619	experimental	CHR02FS011350051	11350051	9496	619	2281	A02
9496_626_1512	PROBES_2BP	interval rank	target_tm:76.00;probe_tm:76.80;freq: 4.45;count:01;rules:0000;score:0878	chr2:11348377-11350972	CTGATTTGGTGCGCAGTGTCTCTAGATATCTCAATACGTCTTGTGGCAAC	0	711479775	711479775	112	626	experimental	CHR02FS011350469	11350469	9496	626	1512	A02
9496_626_1632	PROBES_2BP	interval rank	target_tm:76.00;probe_tm:72.50;freq: 8.32;count:01;rules:0000;score:0779	chr2:11348377-11350972	ACTGAATGTTACCGGAGTTTTGGACTTTCAATCTTAACGTTATCTCTTATTCT	0	711482459	711482459	232	626	experimental	CHR02FS011349795	11349795	9496	626	1632	A02
9496_627_2059	PROBES_2BP	interval rank	target_tm:76.00;probe_tm:67.70;freq:45.16;count:01;rules:-300;score:0261	chr2:11348377-11350972	TTAACTAAAAAAGACTAGAAGTTATTACTTTTTCTTTTTGACCCATACTA	0	711479697	711479697	659	627	experimental	CHR02FS011348526	11348526	9496	627	2059	A02
9496_630_2378	PROBES_2BP	interval rank	target_tm:76.00;probe_tm:75.80;freq: 3.72;count:01;rules:0000;score:0903	chr2:11348377-11350972	ACTGAATCGGCTCTAAATCTCCTCGACTTTCAACTCCTACAGACATTCAGA	0	711479422	711479422	978	630	experimental	CHR02FS011348593	11348593	9496	630	2378	A02
9496_635_2015	PROBES_2BP	interval rank	target_tm:76.00;probe_tm:73.10;freq:12.55;count:01;rules:0000;score:0761	chr2:11348377-11350972	AGGTTGATTATATGTACAACTTGTGAAATCTAACTGAATGTTACCGGAGTTTTGGA	0	711480577	711480577	615	635	experimental	CHR02FS011349763	11349763	9496	635	2015	A02
9496_644_1838	PROBES_2BP	interval rank	target_tm:76.00;probe_tm:74.50;freq: 9.33;count:01;rules:0000;score:0810	chr2:11348377-11350972	TCTCTATTCCTTCAAGCCAACTAAAACTACATTGCGTGACTTCTTCTGTAACCATTT	0	711483452	711483452	438	644	experimental	CHR02FS011348819	11348819	9496	644	1838	A02
9496_647_1673	PROBES_2BP	interval rank	target_tm:76.00;probe_tm:70.20;freq:23.52;count:01;rules:0000;score:0658	chr2:11348377-11350972	TGGTAATCTTTAGAAAAATTTGAAGTGATTTGGAGTGTTTTTAGATCTTAGTAG	0	711479604	711479604	273	647	experimental	CHR02FS011349363	11349363	9496	647	1673	A02
9496_657_1413	PROBES_2BP	interval rank	target_tm:76.00;probe_tm:75.10;freq:37.78;count:01;rules:-400;score:0322	chr2:11348377-11350972	TCCTTATCCATATTCAAGAATCCCCAACTCTCAAGATTCCAATTTTCTTCTTCCTCAC	0	711484347	711484347	13	657	experimental	CHR02FS011348921	11348921	9496	657	1413	A02
9496_662_2384	PROBES_2BP	interval rank	target_tm:76.00;probe_tm:71.60;freq:31.13;count:01;rules:-350;score:0316	chr2:11348377-11350972	CATCACAGAAATATACCAAAAAAATTGAGTACATATTACAAGGAGAAACAAACATGAC	0	711481542	711481542	984	662	experimental	CHR02FS011350901	11350901	9496	662	2384	A02
9496_663_2079	PROBES_2BP	interval rank	target_tm:76.00;probe_tm:75.80;freq:13.82;count:01;rules:0000;score:0808	chr2:11348377-11350972	AAGAAGAGGTATCCTGGAGAATCAAAGGGTTTTGTGGAGGAGATGAGGTTT	0	711483390	711483390	679	663	experimental	CHR02FS011349083	11349083	9496	663	2079	A02
9496_671_1427	PROBES_2BP	interval rank	target_tm:76.00;probe_tm:73.70;freq:14.57;count:01;rules:0000;score:0762	chr2:11348377-11350972	GATTGAGTTGTTGGTTGTGGTGTTTTGTATGAATGGTGGATTTAAGGTTGATTATATG	0	711482196	711482196	27	671	experimental	CHR02FS011349719	11349719	9496	671	1427	A02
9496_671_2529	PROBES_2BP	interval rank	target_tm:76.00;probe_tm:80.00;freq: 6.39;count:01;rules:0000;score:0788	chr2:11348377-11350972	TGACCATGAACAAGTCGCCGTCTTTAGTGGTGGTTGCGGCTACTACTGCG	0	711482641	711482641	1129	671	experimental	CHR02FS011349021	11349021	9496	671	2529	A02
9496_672_2146	PROBES_2BP	interval rank	target_tm:76.00;probe_tm:72.70;freq: 9.12;count:01;rules:0000;score:0776	chr2:11348377-11350972	GATATCTCAATACGTCTTGTGGCAACTAAAATGATGCACATTGTTTATATTCCTGTATTATAT	0	711484799	711484799	746	672	experimental	CHR02FS011350493	11350493	9496	672	2146	A02
9496_672_2454	PROBES_2BP	interval rank	target_tm:76.00;probe_tm:73.70;freq:19.11;count:01;rules:0000;score:0743	chr2:11348377-11350972	TTTTGACCCATACTATTAAAAATATAACTGTCACTGAATCGGCTCTAAATCTCCTCGA	0	711481180	711481180	1054	672	experimental	CHR02FS011348561	11348561	9496	672	2454	A02
9496_675_1443	PROBES_2BP	interval rank	target_tm:76.00;probe_tm:67.00;freq:51.77;count:01;rules:0000;score:0537	chr2:11348377-11350972	AGACTAGAAGTTATTACTTTTTCTTTTTGACCCATACTATTAAAAATATAA	0	711479675	711479675	43	675	experimental	CHR02FS011348537	11348537	9496	675	1443	A02
9496_675_1629	PROBES_2BP	interval rank	target_tm:76.00;probe_tm:70.20;freq:26.02;count:01;rules:-300;score:0350	chr2:11348377-11350972	TTTTTTCTCCTTCTTATCTTCTTGTTATGGGTTGATTGGTAATCTTTAGAAAA	0	711480564	711480564	229	675	experimental	CHR02FS011349327	11349327	9496	675	1629	A02
9496_679_1569	PROBES_2BP	interval rank	target_tm:76.00;probe_tm:75.50;freq:10.67;count:01;rules:0000;score:0821	chr2:11348377-11350972	AATCATTGTTTGGAAGAGACTGAGAAATCGTTCAAGTATTCTGGTGAGATACTTCGTCTCA	0	711485143	711485143	169	679	experimental	CHR02FS011350401	11350401	9496	679	1569	A02
9496_679_2123	PROBES_2BP	interval rank	target_tm:76.00;probe_tm:79.20;freq: 5.34;count:01;rules:-400;score:0417	chr2:11348377-11350972	ATGCCGAGTTCAAGAACACGGGGCTGGAAAGAGCGGAGAAATTATCCACG	0	711481150	711481150	723	679	experimental	CHR02FS011349973	11349973	9496	679	2123	A02
9496_683_1981	PROBES_2BP	interval rank	target_tm:76.00;probe_tm:71.50;freq:22.98;count:01;rules:-350;score:0335	chr2:11348377-11350972	GTTTACTAGTTAGAACTGATCATTGATATGCATCACAGAAATATACCAAAAAAATTGAGTA	0	711484140	711484140	581	683	experimental	CHR02FS011350871	11350871	9496	683	1981	A02
9496_690_1916	PROBES_2BP	interval rank	target_tm:76.00;probe_tm:71.50;freq:18.72;count:01;rules:0000;score:0700	chr2:11348377-11350972	TTAATCATCTTCTACATGTATTAAACTCTTCTTTGCTTCAAAGCTGTTACTAAGTTCAA	0	711484189	711484189	516	690	experimental	CHR02FS011350555	11350555	9496	690	1916	A02
9496_691_2563	PROBES_2BP	interval rank	target_tm:76.00;probe_tm:74.90;freq:10.77;count:01;rules:0000;score:0808	chr2:11348377-11350972	ACTAATATGGTGGGCCTAAGAAGAGTCAATGAAGCATCAACAACATGTTTACTAGTTAGA	0	711479211	711479211	1163	691	experimental	CHR02FS011350825	11350825	9496	691	2563	A02
9496_692_1834	PROBES_2BP	interval rank	target_tm:76.00;probe_tm:73.70;freq:14.57;count:01;rules:0000;score:0762	chr2:11348377-11350972	TTCCAGAACCAACAGCTCCTGGTAAAACATATTCTCAATATTTAAAGGAATTAGCAGA	0	711479947	711479947	434	692	experimental	CHR02FS011350057	11350057	9496	692	1834	A02
9496_695_2117	PROBES_2BP	interval rank	target_tm:76.00;probe_tm:72.90;freq:12.28;count:01;rules:0000;score:0759	chr2:11348377-11350972	GTTTCTTGTGGATAGTAAATTGGTTTATGATACTCTTGAACTGATTATTCAAGACTCCA	0	711480957	711480957	717	695	experimental	CHR02FS011349247	11349247	9496	695	2117	A02
9496_698_2280	PROBES_2BP	interval rank	target_tm:76.00;probe_tm:72.90;freq:10.06;count:01;rules:0000;score:0773	chr2:11348377-11350972	ATATGTTGGATAGAATTCTGTGAACTTTTGACATCTTTATGGTTGGTCTATAAATGGTGA	0	711483994	711483994	880	698	experimental	CHR02FS011350709	11350709	9496	698	2280	A02
9496_698_2556	PROBES_2BP	interval rank	target_tm:76.00;probe_tm:73.80;freq:10.91;count:01;rules:0000;score:0785	chr2:11348377-11350972	TTCCTTCAAGCCAACTAAAACTACATTGCGTGACTTCTTCTGTAACCATTTTTCTA	0	711485205	711485205	1156	698	experimental	CHR02FS011348825	11348825	9496	698	2556	A02
9496_699_1605	PROBES_2BP	interval rank	target_tm:76.00;probe_tm:73.50;freq:12.12;count:01;rules:0000;score:0772	chr2:11348377-11350972	ATTCTCAATATTTAAAGGAATTAGCAGAGAAGGATCCTCAAGCATTCATTTGTCACTTCTA	0	711484930	711484930	205	699	experimental	CHR02FS011350087	11350087	9496	699	1605	A02
9496_699_2667	PROBES_2BP	interval rank	target_tm:76.00;probe_tm:72.40;freq: 8.79;count:01;rules:0000;score:0773	chr2:11348377-11350972	AAATTCAATTAGAATAGTGTATCCCTCTTCTCTATTCCTTCAAGCCAACTAAAAC	0	711483671	711483671	1267	699	experimental	CHR02FS011348791	11348791	9496	699	2667	A02
9496_706_1648	PROBES_2BP	interval rank	target_tm:76.00;probe_tm:74.60;freq: 9.93;count:01;rules:0000;score:0808	chr2:11348377-11350972	TGCTAAATGGGAACCTACTGTTGAAGGTTACTTGAGGTTTCTTGTGGATAGTAAA	0	711483039	711483039	248	706	experimental	CHR02FS011349211	11349211	9496	706	1648	A02
9496_709_1465	PROBES_2BP	interval rank	target_tm:76.00;probe_tm:75.80;freq: 5.08;count:01;rules:0000;score:0880	chr2:11348377-11350972	TGGTGATGATTCACTGTACCTATATGGGAAGTGCTTTTATTGGGACTCTGG	0	711484037	711484037	65	709	experimental	CHR02FS011350763	11350763	9496	709	1465	A02
9496_710_2372	PROBES_2BP	interval rank	target_tm:76.00;probe_tm:73.10;freq:14.66;count:01;rules:0000;score:0750	chr2:11348377-11350972	AACCAACAGCTCCTGGTAAAACATATTCTCAATATTTAAAGGAATTAGCAGAGAAG	0	711479278	711479278	972	710	experimental	CHR02FS011350063	11350063	9496	710	2372	A02
9496_715_1459	PROBES_2BP	interval rank	target_tm:76.00;probe_tm:75.40;freq:11.30;count:01;rules:0000;score:0815	chr2:11348377-11350972	GGTGGACGAATGATTGGCAGAAAGGTAAAAACTTTGTGCACTAAAACCATTTGGA	0	711479792	711479792	59	715	experimental	CHR02FS011350173	11350173	9496	715	1459	A02
9496_721_2027	PROBES_2BP	interval rank	target_tm:76.00;probe_tm:71.70;freq:19.58;count:01;rules:-300;score:0401	chr2:11348377-11350972	ATGTTGTTTTGGATTTGAATCGTTCAGAGTTTTTTGACAACTCAGTTATTTACTC	0	711482506	711482506	627	721	experimental	CHR02FS011349661	11349661	9496	721	2027	A02
9496_722_2390	PROBES_2BP	interval rank	target_tm:76.00;probe_tm:74.20;freq:10.06;count:01;rules:0000;score:0799	chr2:11348377-11350972	CTTTTGACATCTTTATGGTTGGTCTATAAATGGTGATGATTCACTGTACCTATATGGGAA	0	711485457	711485457	990	722	experimental	CHR02FS011350733	11350733	9496	722	2390	A02
9496_724_1558	PROBES_2BP	interval rank	target_tm:76.00;probe_tm:75.70;freq: 6.66;count:01;rules:0000;score:0859	chr2:11348377-11350972	TTTTTCTGAAAGCACACCATATTTTGCAGGTGGCAGAGCGGATACTCGATAATAAAGAA	0	711479445	711479445	158	724	experimental	CHR02FS011350243	11350243	9496	724	1558	A02
9496_724_2690	PROBES_2BP	interval rank	target_tm:76.00;probe_tm:72.30;freq:21.67;count:01;rules:0000;score:0706	chr2:11348377-11350972	CATGACTGACCAAATTTGGCAACTTATAAACTAAATGTTTTTCTCTGCAAATACCTA	0	711485145	711485145	1290	724	experimental	CHR02FS011350953	11350953	9496	724	2690	A02
9496_725_1699	PROBES_2BP	interval rank	target_tm:76.00;probe_tm:72.70;freq:23.29;count:01;rules:-350;score:0359	chr2:11348377-11350972	GAACTGATCATTGATATGCATCACAGAAATATACCAAAAAAATTGAGTACATATTACAAGGAGA	0	711481060	711481060	299	725	experimental	CHR02FS011350883	11350883	9496	725	1699	A02
9496_727_2143	PROBES_2BP	interval rank	target_tm:76.00;probe_tm:75.80;freq: 7.08;count:01;rules:0000;score:0856	chr2:11348377-11350972	TGCAGGTGGCAGAGCGGATACTCGATAATAAAGAACTCGAGTTCTACAAAT	0	711483351	711483351	743	727	experimental	CHR02FS011350267	11350267	9496	727	2143	A02
9496_727_2705	PROBES_2BP	interval rank	target_tm:76.00;probe_tm:80.00;freq: 5.68;count:01;rules:0000;score:0796	chr2:11348377-11350972	AACAAGTCGCCGTCTTTAGTGGTGGTTGCGGCTACTACTGCGGCAGAGAA	0	711481534	711481534	1305	727	experimental	CHR02FS011349029	11349029	9496	727	2705	A02
9496_729_1983	PROBES_2BP	interval rank	target_tm:76.00;probe_tm:73.70;freq:10.26;count:01;rules:0000;score:0788	chr2:11348377-11350972	ATTGGTTTATGATACTCTTGAACTGATTATTCAAGACTCCAATTTCCCAACTTGTGAG	0	711480582	711480582	583	729	experimental	CHR02FS011349265	11349265	9496	729	1983	A02
9496_730_2660	PROBES_2BP	interval rank	target_tm:76.00;probe_tm:73.00;freq: 9.09;count:01;rules:0000;score:0782	chr2:11348377-11350972	GTTTATGATACTCTTGAACTGATTATTCAAGACTCCAATTTCCCAACTTGTGAGTTT	0	711482774	711482774	1260	730	experimental	CHR02FS011349269	11349269	9496	730	2660	A02
9496_737_2293	PROBES_2BP	interval rank	target_tm:76.00;probe_tm:76.10;freq:11.02;count:01;rules:0000;score:0826	chr2:11348377-11350972	ATGGTGGGCCTAAGAAGAGTCAATGAAGCATCAACAACATGTTTACTAGTTAGAACTGATCA	0	711484934	711484934	893	737	experimental	CHR02FS011350831	11350831	9496	737	2293	A02
9496_740_1646	PROBES_2BP	interval rank	target_tm:76.00;probe_tm:75.80;freq: 3.74;count:01;rules:0000;score:0902	chr2:11348377-11350972	TCACTGAATCGGCTCTAAATCTCCTCGACTTTCAACTCCTACAGACATTCA	0	711483176	711483176	246	740	experimental	CHR02FS011348591	11348591	9496	740	1646	A02
9496_745_2493	PROBES_2BP	interval rank	target_tm:76.00;probe_tm:74.60;freq:14.50;count:01;rules:0000;score:0781	chr2:11348377-11350972	TACTCTTGGATTGAGTTGTTGGTTGTGGTGTTTTGTATGAATGGTGGATTTAAGGT	0	711479625	711479625	1093	745	experimental	CHR02FS011349711	11349711	9496	745	2493	A02
9496_747_1809	PROBES_2BP	interval rank	target_tm:76.00;probe_tm:70.20;freq:19.90;count:01;rules:0000;score:0670	chr2:11348377-11350972	TTTAGAAAAATTTGAAGTGATTTGGAGTGTTTTTAGATCTTAGTAGTATCTACC	0	711484296	711484296	409	747	experimental	CHR02FS011349371	11349371	9496	747	1809	A02
9496_760_1802	PROBES_2BP	interval rank	target_tm:76.00;probe_tm:63.10;freq:72.78;count:01;rules:-300;score:0134	chr2:11348377-11350972	TAATTAATTCTTTCAAGAAATATTTAATTCACTTTTTTATATATTTTAACTA	0	711482356	711482356	402	760	experimental	CHR02FS011348481	11348481	9496	760	1802	A02
9496_764_2238	PROBES_2BP	interval rank	target_tm:76.00;probe_tm:70.80;freq:19.81;count:01;rules:0000;score:0682	chr2:11348377-11350972	TATATTAATCATCTTCTACATGTATTAAACTCTTCTTTGCTTCAAAGCTGTTACTAAGT	0	711481375	711481375	838	764	experimental	CHR02FS011350551	11350551	9496	764	2238	A02
9496_766_1830	PROBES_2BP	interval rank	target_tm:76.00;probe_tm:67.70;freq:43.61;count:01;rules:-300;score:0263	chr2:11348377-11350972	ACTAAAAAAGACTAGAAGTTATTACTTTTTCTTTTTGACCCATACTATTA	0	711485027	711485027	430	766	experimental	CHR02FS011348529	11348529	9496	766	1830	A02
9496_766_1906	PROBES_2BP	interval rank	target_tm:76.00;probe_tm:75.00;freq: 6.89;count:01;rules:0000;score:0842	chr2:11348377-11350972	TAAAAATATAACTGTCACTGAATCGGCTCTAAATCTCCTCGACTTTCAACTCCTACAGA	0	711485285	711485285	506	766	experimental	CHR02FS011348577	11348577	9496	766	1906	A02
9496_767_1611	PROBES_2BP	interval rank	target_tm:76.00;probe_tm:69.40;freq:24.57;count:01;rules:0000;score:0639	chr2:11348377-11350972	CTCTCATCGTTATCTTCATTTGGAAACAACTAAACAATATTCTGTTTTATTAATAT	0	711480930	711480930	211	767	experimental	CHR02FS011348721	11348721	9496	767	1611	A02
9496_770_2414	PROBES_2BP	interval rank	target_tm:76.00;probe_tm:72.10;freq:11.92;count:01;rules:0000;score:0745	chr2:11348377-11350972	TCAATACGTCTTGTGGCAACTAAAATGATGCACATTGTTTATATTCCTGTATTATATTAATCA	0	711479768	711479768	1014	770	experimental	CHR02FS011350499	11350499	9496	770	2414	A02
9496_771_2029	PROBES_2BP	interval rank	target_tm:76.00;probe_tm:70.20;freq: 8.80;count:01;rules:0000;score:0729	chr2:11348377-11350972	ATGGTAATCTATTAATAGGTTGAAGTGATTTAATCTTAGTATCTACCCATTTGATAA	0	711484194	711484194	629	771	experimental	CHR02FS011349579	11349579	9496	771	2029	A02
9496_778_1744	PROBES_2BP	interval rank	target_tm:76.00;probe_tm:75.50;freq: 5.29;count:01;rules:0000;score:0871	chr2:11348377-11350972	TCATATTGTCCTGATTTGGTGCGCAGTGTCTCTAGATATCTCAATACGTCTTGT	0	711480772	711480772	344	778	experimental	CHR02FS011350459	11350459	9496	778	1744	A02
9496_780_2056	PROBES_2BP	interval rank	target_tm:76.00;probe_tm:73.70;freq:14.83;count:01;rules:0000;score:0761	chr2:11348377-11350972	GAGTTGTTGGTTGTGGTGTTTTGTATGAATGGTGGATTTAAGGTTGATTATATGTACA	0	711479465	711479465	656	780	experimental	CHR02FS011349723	11349723	9496	780	2056	A02
9496_782_1608	PROBES_2BP	interval rank	target_tm:76.00;probe_tm:75.90;freq: 8.91;count:01;rules:0000;score:0842	chr2:11348377-11350972	TCTACTTTGCTCATAGTGCTGGTGGACGAATGATTGGCAGAAAGGTAAAAACTTTGT	0	711483516	711483516	208	782	experimental	CHR02FS011350153	11350153	9496	782	1608	A02
9496_787_2211	PROBES_2BP	interval rank	target_tm:76.00;probe_tm:75.90;freq:24.51;count:01;rules:0000;score:0769	chr2:11348377-11350972	TGCAGAGGAGTGGACTAGAGAAGAAAAGAATCATTGTTTGGAAGAGACTGAGAAATC	0	711479828	711479828	811	787	experimental	CHR02FS011350373	11350373	9496	787	2211	A02
9496_789_1807	PROBES_2BP	interval rank	target_tm:76.00;probe_tm:75.70;freq: 4.10;count:01;rules:0000;score:0894	chr2:11348377-11350972	TGAATCGGCTCTAAATCTCCTCGACTTTCAACTCCTACAGACATTCAGACAT	0	711480540	711480540	407	789	experimental	CHR02FS011348595	11348595	9496	789	1807	A02
9496_790_2444	PROBES_2BP	interval rank	target_tm:76.00;probe_tm:74.40;freq:14.74;count:01;rules:0000;score:0776	chr2:11348377-11350972	CCAACAGCTCCTGGTAAAACATATTCTCAATATTTAAAGGAATTAGCAGAGAAGGATC	0	711483291	711483291	1044	790	experimental	CHR02FS011350065	11350065	9496	790	2444	A02
9496_796_2640	PROBES_2BP	interval rank	target_tm:76.00;probe_tm:76.00;freq: 7.22;count:01;rules:0000;score:0859	chr2:11348377-11350972	CCGTTTTATAGCTCAAATACAAGTTCAATGATCAGTGTACATCTGATATAGCCAGAGGACTGA	0	711480974	711480974	1240	796	experimental	CHR02FS011350637	11350637	9496	796	2640	A02
9496_798_2118	PROBES_2BP	interval rank	target_tm:76.00;probe_tm:66.30;freq:46.34;count:01;rules:0000;score:0531	chr2:11348377-11350972	AATACTTTTTGAGATCACCAATTTTCTTATTTTATAACTAATTAATTCTTTCA	0	711479739	711479739	718	798	experimental	CHR02FS011348443	11348443	9496	798	2118	A02
9496_799_2003	PROBES_2BP	interval rank	target_tm:76.00;probe_tm:71.50;freq:16.08;count:01;rules:-350;score:0361	chr2:11348377-11350972	CAACATGTTTACTAGTTAGAACTGATCATTGATATGCATCACAGAAATATACCAAAAAAAT	0	711481538	711481538	603	799	experimental	CHR02FS011350865	11350865	9496	799	2003	A02
9496_807_1861	PROBES_2BP	interval rank	target_tm:76.00;probe_tm:75.40;freq: 4.12;count:01;rules:0000;score:0888	chr2:11348377-11350972	TAAATCTATTGAGGAACGTCCTGTTGCTAAATGGGAACCTACTGTTGAAGGTTAC	0	711484115	711484115	461	807	experimental	CHR02FS011349187	11349187	9496	807	1861	A02
9496_808_2220	PROBES_2BP	interval rank	target_tm:76.00;probe_tm:63.80;freq:45.44;count:01;rules:0000;score:0482	chr2:11348377-11350972	TTTCTTATTTTATAACTAATTAATTCTTTCAAGAAATATTTAATTCACTTT	0	711483131	711483131	820	808	experimental	CHR02FS011348465	11348465	9496	808	2220	A02
9496_828_2528	PROBES_2BP	interval rank	target_tm:76.00;probe_tm:75.90;freq:10.07;count:01;rules:0000;score:0833	chr2:11348377-11350972	GAGGTTTGTGGCTATGAGACTTCATACTAAAGATCAAGCTAAGGAAGGTGAGAAAGA	0	711480937	711480937	1128	828	experimental	CHR02FS011349127	11349127	9496	828	2528	A02
9496_829_1843	PROBES_2BP	interval rank	target_tm:76.00;probe_tm:72.30;freq:15.11;count:01;rules:0000;score:0732	chr2:11348377-11350972	GTACATATTACAAGGAGAAACAAACATGACTGACCAAATTTGGCAACTTATAAACTA	0	711482330	711482330	443	829	experimental	CHR02FS011350929	11350929	9496	829	1843	A02
9496_832_2276	PROBES_2BP	interval rank	target_tm:76.00;probe_tm:71.60;freq:28.23;count:01;rules:0000;score:0673	chr2:11348377-11350972	ACCCATTTGATAAAAATCATTCCTTTGCCTCATTTCTTATGTTGTTTTGGATTTGA	0	711481549	711481549	876	832	experimental	CHR02FS011349623	11349623	9496	832	2276	A02
9496_833_2249	PROBES_2BP	interval rank	target_tm:76.00;probe_tm:71.70;freq:34.53;count:01;rules:0000;score:0660	chr2:11348377-11350972	CTTTTTCTTTTTGACCCATACTATTAAAAATATAACTGTCACTGAATCGGCTCTA	0	711484955	711484955	849	833	experimental	CHR02FS011348553	11348553	9496	833	2249	A02
9496_836_2204	PROBES_2BP	interval rank	target_tm:76.00;probe_tm:76.80;freq:14.66;count:01;rules:0000;score:0792	chr2:11348377-11350972	ATCCTGGAGAATCAAAGGGTTTTGTGGAGGAGATGAGGTTTGTGGCTATG	0	711479821	711479821	804	836	experimental	CHR02FS011349093	11349093	9496	836	2204	A02
9496_840_2224	PROBES_2BP	interval rank	target_tm:76.00;probe_tm:75.30;freq:10.43;count:01;rules:0000;score:0818	chr2:11348377-11350972	CCGAAATAAAAGCTCCTTGTCCAAAAACTTCATTCACCCTCTCATCGTTATCTTCA	0	711484238	711484238	824	840	experimental	CHR02FS011348683	11348683	9496	840	2224	A02
9496_846_1704	PROBES_2BP	interval rank	target_tm:76.00;probe_tm:76.10;freq: 9.77;count:01;rules:0000;score:0835	chr2:11348377-11350972	CTGTTGCTAAATGGGAACCTACTGTTGAAGGTTACTTGAGGTTTCTTGTGGATAG	0	711480841	711480841	304	846	experimental	CHR02FS011349207	11349207	9496	846	1704	A02
9496_848_1644	PROBES_2BP	interval rank	target_tm:76.00;probe_tm:75.50;freq:10.14;count:01;rules:0000;score:0824	chr2:11348377-11350972	AGACCCGAAATAAAAGCTCCTTGTCCAAAAACTTCATTCACCCTCTCATCGTTA	0	711484098	711484098	244	848	experimental	CHR02FS011348679	11348679	9496	848	1644	A02
9496_849_2797	PROBES_2BP	interval rank	target_tm:76.00;probe_tm:75.60;freq: 6.44;count:01;rules:0000;score:0859	chr2:11348377-11350972	TATAAATGGTGATGATTCACTGTACCTATATGGGAAGTGCTTTTATTGGGACTCTGGGTA	0	711483958	711483958	1397	849	experimental	CHR02FS011350757	11350757	9496	849	2797	A02
9496_856_2484	PROBES_2BP	interval rank	target_tm:76.00;probe_tm:75.90;freq: 6.87;count:01;rules:0000;score:0861	chr2:11348377-11350972	TGAGAAAGAGACTAAATCTATTGAGGAACGTCCTGTTGCTAAATGGGAACCTACTGT	0	711485440	711485440	1084	856	experimental	CHR02FS011349175	11349175	9496	856	2484	A02
9496_857_2075	PROBES_2BP	interval rank	target_tm:76.00;probe_tm:70.90;freq:19.62;count:01;rules:0000;score:0685	chr2:11348377-11350972	ATTTTCGCCTATTTAAAAATTCAATTAGAATAGTGTATCCCTCTTCTCTATTCC	0	711480012	711480012	675	857	experimental	CHR02FS011348775	11348775	9496	857	2075	A02
9496_860_1684	PROBES_2BP	interval rank	target_tm:76.00;probe_tm:72.90;freq:14.48;count:01;rules:0000;score:0747	chr2:11348377-11350972	ACTCTTCTATATATGTTGGATAGAATTCTGTGAACTTTTGACATCTTTATGGTTGGTCTA	0	711484470	711484470	284	860	experimental	CHR02FS011350699	11350699	9496	860	1684	A02
9496_860_1724	PROBES_2BP	interval rank	target_tm:76.00;probe_tm:71.60;freq:19.98;count:01;rules:0000;score:0698	chr2:11348377-11350972	TTTCGCCTATTTAAAAATTCAATTAGAATAGTGTATCCCTCTTCTCTATTCCTTCA	0	711480024	711480024	324	860	experimental	CHR02FS011348777	11348777	9496	860	1724	A02
9496_861_2769	PROBES_2BP	interval rank	target_tm:76.00;probe_tm:75.20;freq: 9.40;count:01;rules:0000;score:0824	chr2:11348377-11350972	CTTCTCTATTCCTTCAAGCCAACTAAAACTACATTGCGTGACTTCTTCTGTAACCAT	0	711481099	711481099	1369	861	experimental	CHR02FS011348817	11348817	9496	861	2769	A02
9496_862_2554	PROBES_2BP	interval rank	target_tm:76.00;probe_tm:75.30;freq: 7.27;count:01;rules:0000;score:0844	chr2:11348377-11350972	GATACTCGATAATAAAGAACTCGAGTTCTACAAATGGGACGGCGAACTTTCTCAAT	0	711484237	711484237	1154	862	experimental	CHR02FS011350283	11350283	9496	862	2554	A02
9496_871_1599	PROBES_2BP	interval rank	target_tm:76.00;probe_tm:75.50;freq: 9.41;count:01;rules:0000;score:0830	chr2:11348377-11350972	TCAAATACAAGTTCAATGATCAGTGTACATCTGATATAGCCAGAGGACTGACTCTTCTATATATGTTG	0	711481913	711481913	199	871	experimental	CHR02FS011350649	11350649	9496	871	1599	A02
9496_872_2022	PROBES_2BP	interval rank	target_tm:76.00;probe_tm:75.80;freq: 9.32;count:01;rules:0000;score:0837	chr2:11348377-11350972	GCAGTGTCTCTAGATATCTCAATACGTCTTGTGGCAACTAAAATGATGCACATTGTTTATATTCC	0	711481776	711481776	622	872	experimental	CHR02FS011350481	11350481	9496	872	2022	A02
9496_872_2284	PROBES_2BP	interval rank	target_tm:76.00;probe_tm:75.70;freq: 7.40;count:01;rules:0000;score:0851	chr2:11348377-11350972	CGGATACTCGATAATAAAGAACTCGAGTTCTACAAATGGGACGGCGAACTTT	0	711484276	711484276	884	872	experimental	CHR02FS011350281	11350281	9496	872	2284	A02
9496_873_2729	PROBES_2BP	interval rank	target_tm:76.00;probe_tm:74.30;freq:13.21;count:01;rules:0000;score:0781	chr2:11348377-11350972	TGACAACTCAGTTATTTACTCTTGGATTGAGTTGTTGGTTGTGGTGTTTTGTATGAATG	0	711483534	711483534	1329	873	experimental	CHR02FS011349695	11349695	9496	873	2729	A02
9496_879_2663	PROBES_2BP	interval rank	target_tm:76.00;probe_tm:72.10;freq:15.04;count:01;rules:0000;score:0728	chr2:11348377-11350972	TCTTGTGGCAACTAAAATGATGCACATTGTTTATATTCCTGTATTATATTAATCATCTTCTACA	0	711481883	711481883	1263	879	experimental	CHR02FS011350507	11350507	9496	879	2663	A02
9496_881_1661	PROBES_2BP	interval rank	target_tm:76.00;probe_tm:66.90;freq:43.55;count:01;rules:0000;score:0547	chr2:11348377-11350972	AAAGACTAGAAGTTATTACTTTTTCTTTTTGACCCATACTATTAAAAATA	0	711481589	711481589	261	881	experimental	CHR02FS011348535	11348535	9496	881	1661	A02
9496_887_1607	PROBES_2BP	interval rank	target_tm:76.00;probe_tm:64.50;freq:61.39;count:01;rules:-300;score:0175	chr2:11348377-11350972	TTATATATTTTAACTAAAAAAGACTAGAAGTTATTACTTTTTCTTTTTGA	0	711480509	711480509	207	887	experimental	CHR02FS011348517	11348517	9496	887	1607	A02
9496_901_1953	PROBES_2BP	interval rank	target_tm:76.00;probe_tm:75.50;freq:11.04;count:01;rules:-300;score:0518	chr2:11348377-11350972	TTGAATTTTTTCTGAAAGCACACCATATTTTGCAGGTGGCAGAGCGGATACTCGATAATAA	0	711479293	711479293	553	901	experimental	CHR02FS011350237	11350237	9496	901	1953	A02
9496_901_2239	PROBES_2BP	interval rank	target_tm:76.00;probe_tm:75.90;freq:10.33;count:01;rules:0000;score:0831	chr2:11348377-11350972	TGCTGGTGGACGAATGATTGGCAGAAAGGTAAAAACTTTGTGCACTAAAACCATTTG	0	711482984	711482984	839	901	experimental	CHR02FS011350169	11350169	9496	901	2239	A02
9496_904_2386	PROBES_2BP	interval rank	target_tm:76.00;probe_tm:76.00;freq: 5.55;count:01;rules:0000;score:0878	chr2:11348377-11350972	CTCAACGCACTGTCGATATTACATAGACCCGAAATAAAAGCTCCTTGTCCAAAAAC	0	711481953	711481953	986	904	experimental	CHR02FS011348655	11348655	9496	904	2386	A02
9496_907_2587	PROBES_2BP	interval rank	target_tm:76.00;probe_tm:75.70;freq: 4.17;count:01;rules:0000;score:0893	chr2:11348377-11350972	AATATAACTGTCACTGAATCGGCTCTAAATCTCCTCGACTTTCAACTCCTACAGACATT	0	711485080	711485080	1187	907	experimental	CHR02FS011348581	11348581	9496	907	2587	A02
9496_914_2066	PROBES_2BP	interval rank	target_tm:76.00;probe_tm:71.60;freq:21.69;count:01;rules:0000;score:0692	chr2:11348377-11350972	CAAACATGACTGACCAAATTTGGCAACTTATAAACTAAATGTTTTTCTCTGCAAATA	0	711481676	711481676	666	914	experimental	CHR02FS011350949	11350949	9496	914	2066	A02
9496_915_2341	PROBES_2BP	interval rank	target_tm:76.00;probe_tm:75.10;freq: 8.98;count:01;rules:0000;score:0825	chr2:11348377-11350972	GCACTGTCGATATTACATAGACCCGAAATAAAAGCTCCTTGTCCAAAAACTTCATTCA	0	711482682	711482682	941	915	experimental	CHR02FS011348661	11348661	9496	915	2341	A02
9496_919_1947	PROBES_2BP	interval rank	target_tm:76.00;probe_tm:73.00;freq: 9.62;count:01;rules:-300;score:0478	chr2:11348377-11350972	TTGGATTTGAATCGTTCAGAGTTTTTTGACAACTCAGTTATTTACTCTTGGATTGAG	0	711481280	711481280	547	919	experimental	CHR02FS011349669	11349669	9496	919	1947	A02
9496_920_1518	PROBES_2BP	interval rank	target_tm:76.00;probe_tm:70.90;freq:20.91;count:01;rules:0000;score:0680	chr2:11348377-11350972	CCCTCTCATCGTTATCTTCATTTGGAAACAACTAAACAATATTCTGTTTTATTAA	0	711481199	711481199	118	920	experimental	CHR02FS011348719	11348719	9496	920	1518	A02
9496_920_1826	PROBES_2BP	interval rank	target_tm:76.00;probe_tm:72.30;freq:21.18;count:01;rules:0000;score:0707	chr2:11348377-11350972	GTATCTACCCATTTGATAAAAATCATTCCTTTGCCTCATTTCTTATGTTGTTTTGGA	0	711480618	711480618	426	920	experimental	CHR02FS011349617	11349617	9496	920	1826	A02
9496_924_2276	PROBES_2BP	interval rank	target_tm:76.00;probe_tm:74.60;freq:13.73;count:01;rules:0000;score:0785	chr2:11348377-11350972	CCTTGTCCAAAAACTTCATTCACCCTCTCATCGTTATCTTCATTTGGAAACAACTA	0	711482639	711482639	876	924	experimental	CHR02FS011348697	11348697	9496	924	2276	A02
9496_931_1889	PROBES_2BP	interval rank	target_tm:76.00;probe_tm:74.10;freq:17.66;count:01;rules:0000;score:0756	chr2:11348377-11350972	CCTTTGCTTCATTTCTTATCATGTCTGGATTTTGATTCATTCAGATTCTATTGGCTACTTAG	0	711485467	711485467	489	931	experimental	CHR02FS011349443	11349443	9496	931	1889	A02
9496_931_2039	PROBES_2BP	interval rank	target_tm:76.00;probe_tm:73.80;freq:10.73;count:01;rules:0000;score:0786	chr2:11348377-11350972	GAAATAAAAGCTCCTTGTCCAAAAACTTCATTCACCCTCTCATCGTTATCTTCATT	0	711484120	711484120	639	931	experimental	CHR02FS011348685	11348685	9496	931	2039	A02
9496_933_2441	PROBES_2BP	interval rank	target_tm:76.00;probe_tm:70.90;freq:13.09;count:01;rules:0000;score:0714	chr2:11348377-11350972	CTTTCAATCTTAACGTTATCTCTTATTCTTGATTAGCTCGTAATTAAAAACTGAG	0	711483506	711483506	1041	933	experimental	CHR02FS011349819	11349819	9496	933	2441	A02
9496_934_2764	PROBES_2BP	interval rank	target_tm:76.00;probe_tm:66.30;freq:45.15;count:01;rules:0000;score:0533	chr2:11348377-11350972	ATATTCTGTTTTATTAATATTTTCGCCTATTTAAAAATTCAATTAGAATAGTG	0	711481084	711481084	1364	934	experimental	CHR02FS011348757	11348757	9496	934	2764	A02
9496_935_2351	PROBES_2BP	interval rank	target_tm:76.00;probe_tm:75.70;freq: 6.25;count:01;rules:0000;score:0863	chr2:11348377-11350972	TGTCACTTCTACAACATCTACTTTGCTCATAGTGCTGGTGGACGAATGATTG	0	711481980	711481980	951	935	experimental	CHR02FS011350137	11350137	9496	935	2351	A02
9496_939_2341	PROBES_2BP	interval rank	target_tm:76.00;probe_tm:73.80;freq:12.84;count:01;rules:0000;score:0773	chr2:11348377-11350972	AAGGTTACGAGATTCCAGAACCAACAGCTCCTGGTAAAACATATTCTCAATATTTA	0	711484752	711484752	941	939	experimental	CHR02FS011350045	11350045	9496	939	2341	A02
9496_948_2780	PROBES_2BP	interval rank	target_tm:76.00;probe_tm:72.20;freq:30.10;count:01;rules:-350;score:0330	chr2:11348377-11350972	TGCATCACAGAAATATACCAAAAAAATTGAGTACATATTACAAGGAGAAACAAACATGAC	0	711484744	711484744	1380	948	experimental	CHR02FS011350899	11350899	9496	948	2780	A02
9496_952_1764	PROBES_2BP	interval rank	target_tm:76.00;probe_tm:66.20;freq:44.70;count:01;rules:0000;score:0531	chr2:11348377-11350972	CAACTAAACAATATTCTGTTTTATTAATATTTTCGCCTATTTAAAAATTCAA	0	711479249	711479249	364	952	experimental	CHR02FS011348747	11348747	9496	952	1764	A02
9496_955_2379	PROBES_2BP	interval rank	target_tm:76.00;probe_tm:75.30;freq: 8.36;count:01;rules:0000;score:0834	chr2:11348377-11350972	AATAAAGAACTCGAGTTCTACAAATGGGACGGCGAACTTTCTCAATTGTTGCAGAA	0	711482290	711482290	979	955	experimental	CHR02FS011350293	11350293	9496	955	2379	A02
9496_967_2745	PROBES_2BP	interval rank	target_tm:76.00;probe_tm:71.70;freq:20.36;count:01;rules:0000;score:0698	chr2:11348377-11350972	CTTGTTATGGGTTGATTGGTAATCTTTAGAAAAATTTGAAGTGATTTGGAGTGT	0	711483630	711483630	1345	967	experimental	CHR02FS011349347	11349347	9496	967	2745	A02
9496_978_2362	PROBES_2BP	interval rank	target_tm:76.00;probe_tm:71.60;freq:15.09;count:01;rules:0000;score:0718	chr2:11348377-11350972	TAATCTTAGTATCTACCCATTTGATAAAAATCATTCCTTTGCCTCATTTCTTATGTTG	0	711482068	711482068	962	978	experimental	CHR02FS011349609	11349609	9496	978	2362	A02
9496_983_1443	PROBES_2BP	interval rank	target_tm:76.00;probe_tm:71.60;freq:16.61;count:01;rules:0000;score:0711	chr2:11348377-11350972	TACATGTATTAAACTCTTCTTTGCTTCAAAGCTGTTACTAAGTTCAAGGTTCAAAT	0	711485307	711485307	43	983	experimental	CHR02FS011350567	11350567	9496	983	1443	A02
9496_988_1936	PROBES_2BP	interval rank	target_tm:76.00;probe_tm:74.70;freq:11.31;count:01;rules:0000;score:0801	chr2:11348377-11350972	TATAGCCAGAGGACTGACTCTTCTATATATGTTGGATAGAATTCTGTGAACTTTTGACATCTT	0	711482300	711482300	536	988	experimental	CHR02FS011350683	11350683	9496	988	1936	A02
9496_991_2477	PROBES_2BP	interval rank	target_tm:76.00;probe_tm:75.70;freq: 3.51;count:01;rules:0000;score:0905	chr2:11348377-11350972	ACATTCAGACATGTGCAACACTCAACGCACTGTCGATATTACATAGACCCGAAATAAAA	0	711483818	711483818	1077	991	experimental	CHR02FS011348635	11348635	9496	991	2477	A02
9496_993_2047	PROBES_2BP	interval rank	target_tm:76.00;probe_tm:71.60;freq:12.64;count:01;rules:0000;score:0731	chr2:11348377-11350972	CAATCTTAACGTTATCTCTTATTCTTGATTAGCTCGTAATTAAAAACTGAGTTTGC	0	711480140	711480140	647	993	experimental	CHR02FS011349823	11349823	9496	993	2047	A02
9496_994_1766	PROBES_2BP	interval rank	target_tm:76.00;probe_tm:71.60;freq:13.00;count:01;rules:0000;score:0729	chr2:11348377-11350972	TTAAAAATTCAATTAGAATAGTGTATCCCTCTTCTCTATTCCTTCAAGCCAACTAA	0	711483088	711483088	366	994	experimental	CHR02FS011348787	11348787	9496	994	1766	A02
9496_999_1471	PROBES_2BP	interval rank	target_tm:76.00;probe_tm:73.90;freq:14.59;count:01;rules:-300;score:0466	chr2:11348377-11350972	TCTTGTGTAATCATCTCATGATCTAATTCTGCATACTGTTTTTTATATAGATGCCGAGTTCAAGAA	0	711484481	711484481	71	999	experimental	CHR02FS011349923	11349923	9496	999	1471	A02
9496_1000_2718	PROBES_2BP	interval rank	target_tm:76.00;probe_tm:75.20;freq:11.09;count:01;rules:0000;score:0812	chr2:11348377-11350972	GAACAAGGTTACGAGATTCCAGAACCAACAGCTCCTGGTAAAACATATTCTCAATAT	0	711480833	711480833	1318	1000	experimental	CHR02FS011350041	11350041	9496	1000	2718	A02
9496_1005_1687	PROBES_2BP	interval rank	target_tm:76.00;probe_tm:73.10;freq:12.07;count:01;rules:0000;score:0764	chr2:11348377-11350972	TGTACAACTTGTGAAATCTAACTGAATGTTACCGGAGTTTTGGACTTTCAATCTTA	0	711483254	711483254	287	1005	experimental	CHR02FS011349775	11349775	9496	1005	1687	A02
9496_1008_1630	PROBES_2BP	interval rank	target_tm:76.00;probe_tm:72.40;freq:15.57;count:01;rules:-300;score:0432	chr2:11348377-11350972	TGTTTTGGATTTGAATCGTTCAGAGTTTTTTGACAACTCAGTTATTTACTCTTGGA	0	711485396	711485396	230	1008	experimental	CHR02FS011349665	11349665	9496	1008	1630	A02
9496_1009_2291	PROBES_2BP	interval rank	target_tm:76.00;probe_tm:75.80;freq:10.38;count:01;rules:0000;score:0829	chr2:11348377-11350972	CTGATATAGCCAGAGGACTGACTCTTCTATATATGTTGGATAGAATTCTGTGAACTTTTGACATC	0	711481633	711481633	891	1009	experimental	CHR02FS011350679	11350679	9496	1009	2291	A02
9496_1009_2667	PROBES_2BP	interval rank	target_tm:76.00;probe_tm:76.80;freq: 3.55;count:01;rules:0000;score:0894	chr2:11348377-11350972	TTCAACTCCTACAGACATTCAGACATGTGCAACACTCAACGCACTGTCGA	0	711484473	711484473	1267	1009	experimental	CHR02FS011348621	11348621	9496	1009	2667	A02
9496_1011_2317	PROBES_2BP	interval rank	target_tm:76.00;probe_tm:65.40;freq:77.31;count:01;rules:-550;score:-074	chr2:11348377-11350972	TTTTTTTTTTTACTATTATAACAATACTTTTTGAGATCACCAATTTTCTTA	0	711484011	711484011	917	1011	experimental	CHR02FS011348421	11348421	9496	1011	2317	A02
9496_1013_2667	PROBES_2BP	interval rank	target_tm:76.00;probe_tm:75.60;freq:10.23;count:01;rules:0000;score:0826	chr2:11348377-11350972	TTCCGATCAAACCATGGCGTATTTAGCTCCGATTTCTTCATCCTTATCCATATTCAAGAA	0	711481433	711481433	1267	1013	experimental	CHR02FS011348881	11348881	9496	1013	2667	A02
9496_1013_2775	PROBES_2BP	interval rank	target_tm:76.00;probe_tm:70.90;freq:13.30;count:01;rules:0000;score:0713	chr2:11348377-11350972	TCTTGATTAGCTCGTAATTAAAAACTGAGTTTGCTTATGTATTGGAAAAAGATCTT	0	711484520	711484520	1375	1013	experimental	CHR02FS011349845	11349845	9496	1013	2775	A02
9496_1017_2285	PROBES_2BP	interval rank	target_tm:76.00;probe_tm:75.80;freq: 5.54;count:01;rules:0000;score:0874	chr2:11348377-11350972	CGTCTCATATTGTCCTGATTTGGTGCGCAGTGTCTCTAGATATCTCAATAC	0	711483724	711483724	885	1017	experimental	CHR02FS011350455	11350455	9496	1017	2285	A02
9496_1019_1409	PROBES_2BP	interval rank	target_tm:76.00;probe_tm:75.90;freq: 6.24;count:01;rules:0000;score:0867	chr2:11348377-11350972	AAATCGTTCAAGTATTCTGGTGAGATACTTCGTCTCATATTGTCCTGATTTGGTGCG	0	711480432	711480432	9	1019	experimental	CHR02FS011350425	11350425	9496	1019	1409	A02
9496_1019_1559	PROBES_2BP	interval rank	target_tm:76.00;probe_tm:73.00;freq:25.04;count:01;rules:-300;score:0409	chr2:11348377-11350972	TCCTTTGCCTCATTTCTTATGTTGTTTTGGATTTGAATCGTTCAGAGTTTTTTGACA	0	711483217	711483217	159	1019	experimental	CHR02FS011349643	11349643	9496	1019	1559	A02
9496_1019_1927	PROBES_2BP	interval rank	target_tm:76.00;probe_tm:67.90;freq:40.49;count:01;rules:0000;score:0573	chr2:11348377-11350972	CATTTGGAAACAACTAAACAATATTCTGTTTTATTAATATTTTCGCCTATTTA	0	711481660	711481660	527	1019	experimental	CHR02FS011348737	11348737	9496	1019	1927	A02
9496_1020_1404	PROBES_2BP	interval rank	target_tm:76.00;probe_tm:75.90;freq:13.24;count:01;rules:0000;score:0813	chr2:11348377-11350972	GAGAATCAAAGGGTTTTGTGGAGGAGATGAGGTTTGTGGCTATGAGACTT	0	711480109	711480109	4	1020	experimental	CHR02FS011349099	11349099	9496	1020	1404	A02
9496_1021_2377	PROBES_2BP	interval rank	target_tm:76.00;probe_tm:73.80;freq: 9.73;count:01;rules:0000;score:0793	chr2:11348377-11350972	TATTCCTTCAAGCCAACTAAAACTACATTGCGTGACTTCTTCTGTAACCATTTTTC	0	711483841	711483841	977	1021	experimental	CHR02FS011348823	11348823	9496	1021	2377	A02
9496_1027_2005	PROBES_2BP	interval rank	target_tm:76.00;probe_tm:74.80;freq:13.24;count:01;rules:0000;score:0791	chr2:11348377-11350972	TGAGACTTCATACTAAAGATCAAGCTAAGGAAGGTGAGAAAGAGACTAAATCTATTGAGGA	0	711481601	711481601	605	1027	experimental	CHR02FS011349141	11349141	9496	1027	2005	A02
9496_1027_2425	PROBES_2BP	interval rank	target_tm:76.00;probe_tm:79.20;freq: 5.32;count:01;rules:-400;score:0417	chr2:11348377-11350972	CACGGGGCTGGAAAGAGCGGAGAAATTATCCACGGATTTGGAGTGGTTCA	0	711483383	711483383	1025	1027	experimental	CHR02FS011349989	11349989	9496	1027	2425	A02
9496_1034_2660	PROBES_2BP	interval rank	target_tm:76.00;probe_tm:71.50;freq: 8.00;count:01;rules:0000;score:0762	chr2:11348377-11350972	GATATGAATTGAAGTACTCTTAGGATGGTAATCTATTAATAGGTTGAAGTGATTTAATC	0	711483273	711483273	1260	1034	experimental	CHR02FS011349555	11349555	9496	1034	2660	A02
9496_1035_2427	PROBES_2BP	interval rank	target_tm:76.00;probe_tm:75.40;freq:10.72;count:01;rules:0000;score:0818	chr2:11348377-11350972	CTGGTGGACGAATGATTGGCAGAAAGGTAAAAACTTTGTGCACTAAAACCATTTG	0	711481670	711481670	1027	1035	experimental	CHR02FS011350171	11350171	9496	1035	2427	A02
9496_1036_1968	PROBES_2BP	interval rank	target_tm:76.00;probe_tm:72.20;freq:21.40;count:01;rules:-350;score:0355	chr2:11348377-11350972	CAAAAGTAGGTCTTTTTTTCTTGTGTAATCATCTCATGATCTAATTCTGCATACTGTTT	0	711482927	711482927	568	1036	experimental	CHR02FS011349905	11349905	9496	1036	1968	A02
9496_1037_2021	PROBES_2BP	interval rank	target_tm:76.00;probe_tm:75.80;freq:11.70;count:01;rules:0000;score:0820	chr2:11348377-11350972	GGTGGGCCTAAGAAGAGTCAATGAAGCATCAACAACATGTTTACTAGTTAGAACTGAT	0	711485168	711485168	621	1037	experimental	CHR02FS011350833	11350833	9496	1037	2021	A02
9496_1045_2339	PROBES_2BP	interval rank	target_tm:76.00;probe_tm:63.00;freq:38.72;count:01;rules:-300;score:0178	chr2:11348377-11350972	ATTTTATAACTAATTAATTCTTTCAAGAAATATTTAATTCACTTTTTTATA	0	711481743	711481743	939	1045	experimental	CHR02FS011348471	11348471	9496	1045	2339	A02
9495_2_2936	PROBES_2BP	interval rank	target_tm:76.00;probe_tm:78.40;freq: 5.05;count:01;rules:-400;score:0437	chr2:11348377-11350972	AGATGCCGAGTTCAAGAACACGGGGCTGGAAAGAGCGGAGAAATTATCCA	0	1246702305	1246702305	136	2	experimental	CHR02FS011349971	11349971	9495	2	2936	A01
9495_6_3796	PROBES_2BP	interval rank	target_tm:76.00;probe_tm:71.60;freq: 8.24;count:01;rules:0000;score:0761	chr2:11348377-11350972	TACTCTTAGGATGGTAATCTATTAATAGGTTGAAGTGATTTAATCTTAGTATCTACC	0	1246702489	1246702489	996	6	experimental	CHR02FS011349569	11349569	9495	6	3796	A01
9495_9_3379	PROBES_2BP	interval rank	target_tm:76.00;probe_tm:66.40;freq:49.48;count:01;rules:0000;score:0528	chr2:11348377-11350972	GAGATCACCAATTTTCTTATTTTATAACTAATTAATTCTTTCAAGAAATATTTA	0	1246697848	1246697848	579	9	experimental	CHR02FS011348453	11348453	9495	9	3379	A01
9495_10_3706	PROBES_2BP	interval rank	target_tm:76.00;probe_tm:72.10;freq:15.94;count:01;rules:0000;score:0724	chr2:11348377-11350972	GTGGCAACTAAAATGATGCACATTGTTTATATTCCTGTATTATATTAATCATCTTCTACATGTA	0	1246702317	1246702317	906	10	experimental	CHR02FS011350511	11350511	9495	10	3706	A01
9495_18_3060	PROBES_2BP	interval rank	target_tm:76.00;probe_tm:76.00;freq: 4.82;count:01;rules:0000;score:0888	chr2:11348377-11350972	TACCTATATGGGAAGTGCTTTTATTGGGACTCTGGGTACTTTGGTCACTAATATGG	0	1246703435	1246703435	260	18	experimental	CHR02FS011350779	11350779	9495	18	3060	A01
9495_20_3262	PROBES_2BP	interval rank	target_tm:76.00;probe_tm:72.20;freq:10.68;count:01;rules:0000;score:0755	chr2:11348377-11350972	ATATATGTTGGATAGAATTCTGTGAACTTTTGACATCTTTATGGTTGGTCTATAAATGG	0	1246700557	1246700557	462	20	experimental	CHR02FS011350707	11350707	9495	20	3262	A01
9495_25_2913	PROBES_2BP	interval rank	target_tm:76.00;probe_tm:72.30;freq:13.51;count:01;rules:0000;score:0740	chr2:11348377-11350972	TGAAGTGATTTGGAGTGTTTTTAGATCTTAGTAGTATCTACCCTTTTGATAAAGATG	0	1246697894	1246697894	113	25	experimental	CHR02FS011349383	11349383	9495	25	2913	A01
9495_33_3703	PROBES_2BP	interval rank	target_tm:76.00;probe_tm:75.40;freq:12.16;count:01;rules:0000;score:0809	chr2:11348377-11350972	AGATCAAGCTAAGGAAGGTGAGAAAGAGACTAAATCTATTGAGGAACGTCCTGTT	0	1246699515	1246699515	903	33	experimental	CHR02FS011349157	11349157	9495	33	3703	A01
9495_34_3144	PROBES_2BP	interval rank	target_tm:76.00;probe_tm:74.10;freq:10.60;count:01;rules:0000;score:0793	chr2:11348377-11350972	TCAATATTTAAAGGAATTAGCAGAGAAGGATCCTCAAGCATTCATTTGTCACTTCTACAACA	0	1246697415	1246697415	344	34	experimental	CHR02FS011350091	11350091	9495	34	3144	A01
9495_37_3503	PROBES_2BP	interval rank	target_tm:76.00;probe_tm:68.70;freq:32.58;count:01;rules:0000;score:0604	chr2:11348377-11350972	CTCATCGTTATCTTCATTTGGAAACAACTAAACAATATTCTGTTTTATTAATATT	0	1246701103	1246701103	703	37	experimental	CHR02FS011348723	11348723	9495	37	3503	A01
9495_39_3435	PROBES_2BP	interval rank	target_tm:76.00;probe_tm:72.10;freq:23.27;count:01;rules:-350;score:0347	chr2:11348377-11350972	TAGAACTGATCATTGATATGCATCACAGAAATATACCAAAAAAATTGAGTACATATTACAAGGA	0	1246699069	1246699069	635	39	experimental	CHR02FS011350881	11350881	9495	39	3435	A01
9495_39_3559	PROBES_2BP	interval rank	target_tm:76.00;probe_tm:71.60;freq:17.34;count:01;rules:-300;score:0408	chr2:11348377-11350972	AAAAAATTGAGTACATATTACAAGGAGAAACAAACATGACTGACCAAATTTGGCAA	0	1246703044	1246703044	759	39	experimental	CHR02FS011350919	11350919	9495	39	3559	A01
9495_41_3917	PROBES_2BP	interval rank	target_tm:76.00;probe_tm:73.00;freq:13.59;count:01;rules:0000;score:0753	chr2:11348377-11350972	TGATTCATTCAGATTCTATTGGCTACTTAGGTTTTTGTAACTATTGGATTGAGTTGGT	0	1246700926	1246700926	1117	41	experimental	CHR02FS011349475	11349475	9495	41	3917	A01
9495_48_4100	PROBES_2BP	interval rank	target_tm:76.00;probe_tm:74.10;freq: 7.46;count:01;rules:0000;score:0819	chr2:11348377-11350972	AACTTTTCTGCCGTTTTATAGCTCAAATACAAGTTCAATGATCAGTGTACATCTGATATAGC	0	1246703483	1246703483	1300	48	experimental	CHR02FS011350627	11350627	9495	48	4100	A01
9495_49_3955	PROBES_2BP	interval rank	target_tm:76.00;probe_tm:75.80;freq:36.90;count:01;rules:0000;score:0737	chr2:11348377-11350972	TTCCAATTTTCTTCTTCCTCACCGAACCCACTTTTCCTTCGACCTAGGATT	0	1246701792	1246701792	1155	49	experimental	CHR02FS011348957	11348957	9495	49	3955	A01
9495_52_3600	PROBES_2BP	interval rank	target_tm:76.00;probe_tm:64.50;freq:72.42;count:01;rules:-600;score:-137	chr2:11348377-11350972	TAATTCACTTTTTTATATATTTTAACTAAAAAAGACTAGAAGTTATTACT	0	1246700619	1246700619	800	52	experimental	CHR02FS011348505	11348505	9495	52	3600	A01
9495_53_4113	PROBES_2BP	interval rank	target_tm:76.00;probe_tm:75.20;freq: 9.81;count:01;rules:0000;score:0821	chr2:11348377-11350972	ACATCTGATATAGCCAGAGGACTGACTCTTCTATATATGTTGGATAGAATTCTGTGAACTTTTGA	0	1246701932	1246701932	1313	53	experimental	CHR02FS011350675	11350675	9495	53	4113	A01
9495_59_3297	PROBES_2BP	interval rank	target_tm:76.00;probe_tm:75.60;freq: 5.17;count:01;rules:0000;score:0875	chr2:11348377-11350972	ATATTGTCCTGATTTGGTGCGCAGTGTCTCTAGATATCTCAATACGTCTTGTG	0	1246699426	1246699426	497	59	experimental	CHR02FS011350461	11350461	9495	59	3297	A01
9495_60_3872	PROBES_2BP	interval rank	target_tm:76.00;probe_tm:80.00;freq:16.55;count:01;rules:0000;score:0719	chr2:11348377-11350972	CGTCTTTAGTGGTGGTTGCGGCTACTACTGCGGCAGAGAAGCAGAAGAAG	0	1246698871	1246698871	1072	60	experimental	CHR02FS011349039	11349039	9495	60	3872	A01
9495_60_3926	PROBES_2BP	interval rank	target_tm:76.00;probe_tm:74.20;freq:13.73;count:01;rules:0000;score:0777	chr2:11348377-11350972	GAGGACTGACTCTTCTATATATGTTGGATAGAATTCTGTGAACTTTTGACATCTTTATGGT	0	1246698800	1246698800	1126	60	experimental	CHR02FS011350691	11350691	9495	60	3926	A01
9495_61_3681	PROBES_2BP	interval rank	target_tm:76.00;probe_tm:75.90;freq:22.20;count:01;rules:0000;score:0776	chr2:11348377-11350972	AACAAGGTTGCAGAGGAGTGGACTAGAGAAGAAAAGAATCATTGTTTGGAAGAGACT	0	1246703216	1246703216	881	61	experimental	CHR02FS011350365	11350365	9495	61	3681	A01
9495_63_3065	PROBES_2BP	interval rank	target_tm:76.00;probe_tm:68.60;freq:54.80;count:01;rules:0000;score:0565	chr2:11348377-11350972	GAAGTTATTACTTTTTCTTTTTGACCCATACTATTAAAAATATAACTGTCAC	0	1246700490	1246700490	265	63	experimental	CHR02FS011348543	11348543	9495	63	3065	A01
9495_64_3918	PROBES_2BP	interval rank	target_tm:76.00;probe_tm:72.40;freq:11.27;count:01;rules:0000;score:0755	chr2:11348377-11350972	AAATTGGTTTATGATACTCTTGAACTGATTATTCAAGACTCCAATTTCCCAACTTG	0	1246699066	1246699066	1118	64	experimental	CHR02FS011349263	11349263	9495	64	3918	A01
9495_69_3701	PROBES_2BP	interval rank	target_tm:76.00;probe_tm:75.90;freq: 7.61;count:01;rules:0000;score:0853	chr2:11348377-11350972	GAACTCGAGTTCTACAAATGGGACGGCGAACTTTCTCAATTGTTGCAGAA	0	1246702639	1246702639	901	69	experimental	CHR02FS011350299	11350299	9495	69	3701	A01
9495_70_3368	PROBES_2BP	interval rank	target_tm:76.00;probe_tm:75.60;freq: 8.88;count:01;rules:0000;score:0836	chr2:11348377-11350972	AACTTTCTCAATTGTTGCAGAACGTTAGGGAGAAACTGAACAAGGTTGCAGAG	0	1246701872	1246701872	568	70	experimental	CHR02FS011350327	11350327	9495	70	3368	A01
9495_72_3190	PROBES_2BP	interval rank	target_tm:76.00;probe_tm:75.30;freq: 7.00;count:01;rules:0000;score:0847	chr2:11348377-11350972	ACGCACTGTCGATATTACATAGACCCGAAATAAAAGCTCCTTGTCCAAAAACTTCA	0	1246703085	1246703085	390	72	experimental	CHR02FS011348659	11348659	9495	72	3190	A01
9495_73_3723	PROBES_2BP	interval rank	target_tm:76.00;probe_tm:75.90;freq: 8.87;count:01;rules:0000;score:0842	chr2:11348377-11350972	ACGGCGAACTTTCTCAATTGTTGCAGAACGTTAGGGAGAAACTGAACAAG	0	1246703510	1246703510	923	73	experimental	CHR02FS011350321	11350321	9495	73	3723	A01
9495_77_3315	PROBES_2BP	interval rank	target_tm:76.00;probe_tm:76.80;freq: 4.13;count:01;rules:0000;score:0883	chr2:11348377-11350972	GACTTTCAACTCCTACAGACATTCAGACATGTGCAACACTCAACGCACTG	0	1246702056	1246702056	515	77	experimental	CHR02FS011348617	11348617	9495	77	3315	A01
9495_91_3461	PROBES_2BP	interval rank	target_tm:76.00;probe_tm:76.80;freq: 4.45;count:01;rules:0000;score:0878	chr2:11348377-11350972	GGTGAGATACTTCGTCTCATATTGTCCTGATTTGGTGCGCAGTGTCTCTA	0	1246702751	1246702751	661	91	experimental	CHR02FS011350443	11350443	9495	91	3461	A01
9495_92_3616	PROBES_2BP	interval rank	target_tm:76.00;probe_tm:70.10;freq:17.94;count:01;rules:0000;score:0675	chr2:11348377-11350972	TGCACATTGTTTATATTCCTGTATTATATTAATCATCTTCTACATGTATTAAACTCTTCTT	0	1246698410	1246698410	816	92	experimental	CHR02FS011350527	11350527	9495	92	3616	A01
9495_92_4036	PROBES_2BP	interval rank	target_tm:76.00;probe_tm:70.10;freq:16.76;count:01;rules:0000;score:0680	chr2:11348377-11350972	AAATGATGCACATTGTTTATATTCCTGTATTATATTAATCATCTTCTACATGTATTAAACTC	0	1246698106	1246698106	1236	92	experimental	CHR02FS011350521	11350521	9495	92	4036	A01
9495_95_3653	PROBES_2BP	interval rank	target_tm:76.00;probe_tm:75.70;freq: 5.10;count:01;rules:0000;score:0878	chr2:11348377-11350972	TATGGGAAGTGCTTTTATTGGGACTCTGGGTACTTTGGTCACTAATATGGTG	0	1246702026	1246702026	853	95	experimental	CHR02FS011350785	11350785	9495	95	3653	A01
9495_105_2887	PROBES_2BP	interval rank	target_tm:76.00;probe_tm:75.60;freq: 9.62;count:01;rules:-300;score:0530	chr2:11348377-11350972	GAATTTTTTCTGAAAGCACACCATATTTTGCAGGTGGCAGAGCGGATACTCGATAATAAA	0	1246699028	1246699028	87	105	experimental	CHR02FS011350239	11350239	9495	105	2887	A01
9495_105_3541	PROBES_2BP	interval rank	target_tm:76.00;probe_tm:71.60;freq:16.07;count:01;rules:0000;score:0713	chr2:11348377-11350972	TCTATTGGCTACTTAGGTTTTTGTAACTATTGGATTGAGTTGGTTATAGACTTATA	0	1246697399	1246697399	741	105	experimental	CHR02FS011349489	11349489	9495	105	3541	A01
9495_109_3631	PROBES_2BP	interval rank	target_tm:76.00;probe_tm:75.70;freq:10.21;count:01;rules:0000;score:0828	chr2:11348377-11350972	CCGATCAAACCATGGCGTATTTAGCTCCGATTTCTTCATCCTTATCCATATTCAAGAAT	0	1246698592	1246698592	831	109	experimental	CHR02FS011348883	11348883	9495	109	3631	A01
9495_127_3947	PROBES_2BP	interval rank	target_tm:76.00;probe_tm:77.60;freq: 7.61;count:01;rules:0000;score:0823	chr2:11348377-11350972	GCTGGAAAGAGCGGAGAAATTATCCACGGATTTGGAGTGGTTCAAGGAAC	0	1246702536	1246702536	1147	127	experimental	CHR02FS011349995	11349995	9495	127	3947	A01
9495_129_3333	PROBES_2BP	interval rank	target_tm:76.00;probe_tm:75.80;freq: 6.94;count:01;rules:0000;score:0858	chr2:11348377-11350972	GTTTTATAGCTCAAATACAAGTTCAATGATCAGTGTACATCTGATATAGCCAGAGGACTGACTCT	0	1246697785	1246697785	533	129	experimental	CHR02FS011350639	11350639	9495	129	3333	A01
9495_133_3725	PROBES_2BP	interval rank	target_tm:76.00;probe_tm:73.70;freq:17.52;count:01;rules:0000;score:0749	chr2:11348377-11350972	TACTATTAAAAATATAACTGTCACTGAATCGGCTCTAAATCTCCTCGACTTTCAACTC	0	1246701937	1246701937	925	133	experimental	CHR02FS011348571	11348571	9495	133	3725	A01
9495_141_4121	PROBES_2BP	interval rank	target_tm:76.00;probe_tm:75.90;freq: 9.49;count:01;rules:0000;score:0837	chr2:11348377-11350972	CCCTCTTCTCTATTCCTTCAAGCCAACTAAAACTACATTGCGTGACTTCTTCTGTAA	0	1246698704	1246698704	1321	141	experimental	CHR02FS011348813	11348813	9495	141	4121	A01
9495_141_4131	PROBES_2BP	interval rank	target_tm:76.00;probe_tm:76.10;freq: 4.70;count:01;rules:0000;score:0888	chr2:11348377-11350972	AGACTAAATCTATTGAGGAACGTCCTGTTGCTAAATGGGAACCTACTGTTGAAGG	0	1246698112	1246698112	1331	141	experimental	CHR02FS011349183	11349183	9495	141	4131	A01
9495_144_3974	PROBES_2BP	interval rank	target_tm:76.00;probe_tm:72.90;freq:11.85;count:01;rules:0000;score:0761	chr2:11348377-11350972	TGGATAGTAAATTGGTTTATGATACTCTTGAACTGATTATTCAAGACTCCAATTTCCCA	0	1246702534	1246702534	1174	144	experimental	CHR02FS011349255	11349255	9495	144	3974	A01
9495_151_2987	PROBES_2BP	interval rank	target_tm:76.00;probe_tm:73.80;freq:11.80;count:01;rules:0000;score:0780	chr2:11348377-11350972	AAAACTACATTGCGTGACTTCTTCTGTAACCATTTTTCTATTCCGATCAAACCATG	0	1246697305	1246697305	187	151	experimental	CHR02FS011348841	11348841	9495	151	2987	A01
9495_154_3006	PROBES_2BP	interval rank	target_tm:76.00;probe_tm:73.60;freq:14.77;count:01;rules:0000;score:0759	chr2:11348377-11350972	CTGGTAAAACATATTCTCAATATTTAAAGGAATTAGCAGAGAAGGATCCTCAAGCATTCA	0	1246700121	1246700121	206	154	experimental	CHR02FS011350075	11350075	9495	154	3006	A01
9495_173_3081	PROBES_2BP	interval rank	target_tm:76.00;probe_tm:75.10;freq:13.65;count:01;rules:0000;score:0795	chr2:11348377-11350972	CTCAGTTATTTACTCTTGGATTGAGTTGTTGGTTGTGGTGTTTTGTATGAATGGTGGA	0	1246703102	1246703102	281	173	experimental	CHR02FS011349701	11349701	9495	173	3081	A01
9495_177_3133	PROBES_2BP	interval rank	target_tm:76.00;probe_tm:72.30;freq:16.69;count:01;rules:0000;score:0725	chr2:11348377-11350972	TTCATTCACCCTCTCATCGTTATCTTCATTTGGAAACAACTAAACAATATTCTGTTT	0	1246700314	1246700314	333	177	experimental	CHR02FS011348711	11348711	9495	177	3133	A01
9495_178_2874	PROBES_2BP	interval rank	target_tm:76.00;probe_tm:74.00;freq:12.36;count:01;rules:0000;score:0780	chr2:11348377-11350972	ACCGGAGTTTTGGACTTTCAATCTTAACGTTATCTCTTATTCTTGATTAGCTCG	0	1246701393	1246701393	74	178	experimental	CHR02FS011349805	11349805	9495	178	2874	A01
9495_178_3070	PROBES_2BP	interval rank	target_tm:76.00;probe_tm:72.10;freq:23.86;count:01;rules:-350;score:0345	chr2:11348377-11350972	ACTGATCATTGATATGCATCACAGAAATATACCAAAAAAATTGAGTACATATTACAAGGAGAA	0	1246698476	1246698476	270	178	experimental	CHR02FS011350885	11350885	9495	178	3070	A01
9495_178_3968	PROBES_2BP	interval rank	target_tm:76.00;probe_tm:72.10;freq:20.92;count:01;rules:-650;score:0054	chr2:11348377-11350972	TTTTTTTCTTGTGTAATCATCTCATGATCTAATTCTGCATACTGTTTTTTATATAGATGCCGA	0	1246699509	1246699509	1168	178	experimental	CHR02FS011349917	11349917	9495	178	3968	A01
9495_181_3201	PROBES_2BP	interval rank	target_tm:76.00;probe_tm:77.60;freq: 7.32;count:01;rules:0000;score:0826	chr2:11348377-11350972	CTTCGACCTAGGATTCAGATTCTGAGTATGACCATGAACAAGTCGCCGTC	0	1246700761	1246700761	401	181	experimental	CHR02FS011348993	11348993	9495	181	3201	A01
9495_186_3384	PROBES_2BP	interval rank	target_tm:76.00;probe_tm:71.70;freq:19.56;count:01;rules:0000;score:0701	chr2:11348377-11350972	GAGAAACAAACATGACTGACCAAATTTGGCAACTTATAAACTAAATGTTTTTCTC	0	1246702438	1246702438	584	186	experimental	CHR02FS011350943	11350943	9495	186	3384	A01
9495_190_3920	PROBES_2BP	interval rank	target_tm:76.00;probe_tm:71.70;freq:16.05;count:01;rules:0000;score:0715	chr2:11348377-11350972	TTCTTTGCTTCAAAGCTGTTACTAAGTTCAAGGTTCAAATTAATAACTTTTCTGC	0	1246699488	1246699488	1120	190	experimental	CHR02FS011350583	11350583	9495	190	3920	A01
9495_200_3306	PROBES_2BP	interval rank	target_tm:76.00;probe_tm:75.40;freq: 8.80;count:01;rules:0000;score:0833	chr2:11348377-11350972	TTTGACATCTTTATGGTTGGTCTATAAATGGTGATGATTCACTGTACCTATATGGGAAGTGC	0	1246701938	1246701938	506	200	experimental	CHR02FS011350735	11350735	9495	200	3306	A01
9495_204_3408	PROBES_2BP	interval rank	target_tm:76.00;probe_tm:75.70;freq:11.44;count:01;rules:0000;score:0820	chr2:11348377-11350972	GGCCTAAGAAGAGTCAATGAAGCATCAACAACATGTTTACTAGTTAGAACTGATCATTGATATGCA	0	1246699409	1246699409	608	204	experimental	CHR02FS011350837	11350837	9495	204	3408	A01
9495_205_3899	PROBES_2BP	interval rank	target_tm:76.00;probe_tm:75.70;freq:16.83;count:01;rules:-300;score:0492	chr2:11348377-11350972	AATTAGCTTTGAATTTTTTCTGAAAGCACACCATATTTTGCAGGTGGCAGAGCGGATAC	0	1246700813	1246700813	1099	205	experimental	CHR02FS011350229	11350229	9495	205	3899	A01
9495_208_4178	PROBES_2BP	interval rank	target_tm:76.00;probe_tm:73.30;freq: 9.33;count:01;rules:0000;score:0787	chr2:11348377-11350972	TCTAGATATCTCAATACGTCTTGTGGCAACTAAAATGATGCACATTGTTTATATTCCTGTATTA	0	1246702576	1246702576	1378	208	experimental	CHR02FS011350489	11350489	9495	208	4178	A01
9495_211_3251	PROBES_2BP	interval rank	target_tm:76.00;probe_tm:72.40;freq:24.68;count:01;rules:0000;score:0698	chr2:11348377-11350972	TCATTCCTTTGCCTCATTTCTTATGTTGTTTTGGATTTGAATCGTTCAGAGTTTTT	0	1246697681	1246697681	451	211	experimental	CHR02FS011349639	11349639	9495	211	3251	A01
9495_213_3711	PROBES_2BP	interval rank	target_tm:76.00;probe_tm:75.80;freq: 8.92;count:01;rules:0000;score:0840	chr2:11348377-11350972	TGATCAGTGTACATCTGATATAGCCAGAGGACTGACTCTTCTATATATGTTGGATAGAATTCTGT	0	1246702881	1246702881	911	213	experimental	CHR02FS011350665	11350665	9495	213	3711	A01
9495_217_3473	PROBES_2BP	interval rank	target_tm:76.00;probe_tm:75.40;freq:10.60;count:01;rules:0000;score:0819	chr2:11348377-11350972	TCACTAATATGGTGGGCCTAAGAAGAGTCAATGAAGCATCAACAACATGTTTACTAGTTAGA	0	1246700351	1246700351	673	217	experimental	CHR02FS011350823	11350823	9495	217	3473	A01
9495_222_3128	PROBES_2BP	interval rank	target_tm:76.00;probe_tm:75.90;freq: 7.16;count:01;rules:0000;score:0858	chr2:11348377-11350972	CACCATATTTTGCAGGTGGCAGAGCGGATACTCGATAATAAAGAACTCGA	0	1246702104	1246702104	328	222	experimental	CHR02FS011350257	11350257	9495	222	3128	A01
9495_223_3637	PROBES_2BP	interval rank	target_tm:76.00;probe_tm:71.60;freq:14.55;count:01;rules:0000;score:0720	chr2:11348377-11350972	AGGTTGAAGTGATTTAATCTTAGTATCTACCCATTTGATAAAAATCATTCCTTTGC	0	1246698221	1246698221	837	223	experimental	CHR02FS011349595	11349595	9495	223	3637	A01
9495_225_3817	PROBES_2BP	interval rank	target_tm:76.00;probe_tm:76.80;freq:28.34;count:01;rules:0000;score:0744	chr2:11348377-11350972	GCAGAGAAGCAGAAGAAGAGGTATCCTGGAGAATCAAAGGGTTTTGTGGA	0	1246700160	1246700160	1017	225	experimental	CHR02FS011349071	11349071	9495	225	3817	A01
9495_226_3548	PROBES_2BP	interval rank	target_tm:76.00;probe_tm:72.80;freq:20.66;count:01;rules:-350;score:0369	chr2:11348377-11350972	TTTATGCAAAAGTAGGTCTTTTTTTCTTGTGTAATCATCTCATGATCTAATTCTGCATACTG	0	1246697839	1246697839	748	226	experimental	CHR02FS011349899	11349899	9495	226	3548	A01
9495_231_4191	PROBES_2BP	interval rank	target_tm:76.00;probe_tm:73.00;freq:16.22;count:01;rules:0000;score:0741	chr2:11348377-11350972	ACTTCATTCACCCTCTCATCGTTATCTTCATTTGGAAACAACTAAACAATATTCTGT	0	1246700864	1246700864	1391	231	experimental	CHR02FS011348709	11348709	9495	231	4191	A01
9495_246_2934	PROBES_2BP	interval rank	target_tm:76.00;probe_tm:72.90;freq:10.55;count:01;rules:0000;score:0770	chr2:11348377-11350972	GTGATGGTTTGATATGAATTGAAGTACTCTTAGGATGGTAATCTATTAATAGGTTGAAG	0	1246697705	1246697705	134	246	experimental	CHR02FS011349545	11349545	9495	246	2934	A01
9495_249_2989	PROBES_2BP	interval rank	target_tm:76.00;probe_tm:71.00;freq:13.98;count:01;rules:0000;score:0711	chr2:11348377-11350972	AGTTCAAGGTTCAAATTAATAACTTTTCTGCCGTTTTATAGCTCAAATACAAG	0	1246702906	1246702906	189	249	experimental	CHR02FS011350607	11350607	9495	249	2989	A01
9495_251_3397	PROBES_2BP	interval rank	target_tm:76.00;probe_tm:70.20;freq:15.92;count:01;rules:0000;score:0686	chr2:11348377-11350972	AGAAAGGTAAAAACTTTGTGCACTAAAACCATTTGGAAAATTAGCTTTGAA	0	1246697791	1246697791	597	251	experimental	CHR02FS011350191	11350191	9495	251	3397	A01
9495_256_4176	PROBES_2BP	interval rank	target_tm:76.00;probe_tm:75.90;freq: 6.42;count:01;rules:0000;score:0865	chr2:11348377-11350972	ACAACATCTACTTTGCTCATAGTGCTGGTGGACGAATGATTGGCAGAAAGGTAAAAA	0	1246701080	1246701080	1376	256	experimental	CHR02FS011350147	11350147	9495	256	4176	A01
9495_258_4002	PROBES_2BP	interval rank	target_tm:76.00;probe_tm:70.20;freq:19.07;count:01;rules:0000;score:0673	chr2:11348377-11350972	ATATTTTCGCCTATTTAAAAATTCAATTAGAATAGTGTATCCCTCTTCTCTATTC	0	1246698975	1246698975	1202	258	experimental	CHR02FS011348773	11348773	9495	258	4002	A01
9495_259_3771	PROBES_2BP	interval rank	target_tm:76.00;probe_tm:75.80;freq: 8.49;count:01;rules:0000;score:0843	chr2:11348377-11350972	CTTTCTCAATTGTTGCAGAACGTTAGGGAGAAACTGAACAAGGTTGCAGAG	0	1246702514	1246702514	971	259	experimental	CHR02FS011350329	11350329	9495	259	3771	A01
9495_264_3170	PROBES_2BP	interval rank	target_tm:76.00;probe_tm:76.80;freq: 6.55;count:01;rules:0000;score:0850	chr2:11348377-11350972	TTCCTCACCGAACCCACTTTTCCTTCGACCTAGGATTCAGATTCTGAGTA	0	1246699657	1246699657	370	264	experimental	CHR02FS011348971	11348971	9495	264	3170	A01
9495_275_3521	PROBES_2BP	interval rank	target_tm:76.00;probe_tm:67.90;freq:41.22;count:01;rules:0000;score:0571	chr2:11348377-11350972	TGTTTTATTAATATTTTCGCCTATTTAAAAATTCAATTAGAATAGTGTATCCC	0	1246698977	1246698977	721	275	experimental	CHR02FS011348763	11348763	9495	275	3521	A01
9495_278_2996	PROBES_2BP	interval rank	target_tm:76.00;probe_tm:73.70;freq:13.17;count:01;rules:-400;score:0370	chr2:11348377-11350972	GATTTCTTCATCCTTATCCATATTCAAGAATCCCCAACTCTCAAGATTCCAATTTTCT	0	1246699046	1246699046	196	278	experimental	CHR02FS011348911	11348911	9495	278	2996	A01
9495_280_3156	PROBES_2BP	interval rank	target_tm:76.00;probe_tm:68.70;freq:50.74;count:01;rules:0000;score:0572	chr2:11348377-11350972	TTATTACTTTTTCTTTTTGACCCATACTATTAAAAATATAACTGTCACTGAATC	0	1246700287	1246700287	356	280	experimental	CHR02FS011348547	11348547	9495	280	3156	A01
9495_285_3801	PROBES_2BP	interval rank	target_tm:76.00;probe_tm:70.90;freq:21.64;count:01;rules:0000;score:0678	chr2:11348377-11350972	TGTTATGGGTTGATTGGTAATCTTTAGAAAAATTTGAAGTGATTTGGAGTGTTT	0	1246698754	1246698754	1001	285	experimental	CHR02FS011349349	11349349	9495	285	3801	A01
9495_294_3290	PROBES_2BP	interval rank	target_tm:76.00;probe_tm:70.90;freq:12.63;count:01;rules:0000;score:0717	chr2:11348377-11350972	TTTGAAGTGATTTGGAGTGTTTTTAGATCTTAGTAGTATCTACCCTTTTGATAAA	0	1246698127	1246698127	490	294	experimental	CHR02FS011349381	11349381	9495	294	3290	A01
9495_297_3221	PROBES_2BP	interval rank	target_tm:76.00;probe_tm:72.90;freq:10.08;count:01;rules:0000;score:0773	chr2:11348377-11350972	GATGGTTTGATATGAATTGAAGTACTCTTAGGATGGTAATCTATTAATAGGTTGAAGTGA	0	1246701305	1246701305	421	297	experimental	CHR02FS011349547	11349547	9495	297	3221	A01
9495_300_3094	PROBES_2BP	interval rank	target_tm:76.00;probe_tm:73.20;freq: 7.95;count:01;rules:0000;score:0796	chr2:11348377-11350972	GAAATCTAACTGAATGTTACCGGAGTTTTGGACTTTCAATCTTAACGTTATCTC	0	1246702663	1246702663	294	300	experimental	CHR02FS011349787	11349787	9495	300	3094	A01
9495_302_3182	PROBES_2BP	interval rank	target_tm:76.00;probe_tm:70.90;freq:27.95;count:01;rules:-350;score:0309	chr2:11348377-11350972	ATATACCAAAAAAATTGAGTACATATTACAAGGAGAAACAAACATGACTGACCAAA	0	1246698418	1246698418	382	302	experimental	CHR02FS011350911	11350911	9495	302	3182	A01
9495_306_2856	PROBES_2BP	interval rank	target_tm:76.00;probe_tm:75.70;freq:12.66;count:01;rules:-400;score:0412	chr2:11348377-11350972	AGCTCCGATTTCTTCATCCTTATCCATATTCAAGAATCCCCAACTCTCAAGATTCCAAT	0	1246697591	1246697591	56	306	experimental	CHR02FS011348905	11348905	9495	306	2856	A01
9495_306_3366	PROBES_2BP	interval rank	target_tm:76.00;probe_tm:71.00;freq:14.25;count:01;rules:0000;score:0710	chr2:11348377-11350972	CAAAGCTGTTACTAAGTTCAAGGTTCAAATTAATAACTTTTCTGCCGTTTTA	0	1246698725	1246698725	566	306	experimental	CHR02FS011350593	11350593	9495	306	3366	A01
9495_308_4070	PROBES_2BP	interval rank	target_tm:76.00;probe_tm:70.90;freq:13.40;count:01;rules:-300;score:0412	chr2:11348377-11350972	CTGAGTTTGCTTATGTATTGGAAAAAGATCTTTATGCAAAAGTAGGTCTTTTTT	0	1246699135	1246699135	1270	308	experimental	CHR02FS011349869	11349869	9495	308	4070	A01
9495_311_3997	PROBES_2BP	interval rank	target_tm:76.00;probe_tm:67.00;freq:39.98;count:01;rules:0000;score:0556	chr2:11348377-11350972	TGGAAACAACTAAACAATATTCTGTTTTATTAATATTTTCGCCTATTTAAAA	0	1246701412	1246701412	1197	311	experimental	CHR02FS011348741	11348741	9495	311	3997	A01
9495_318_3388	PROBES_2BP	interval rank	target_tm:76.00;probe_tm:73.20;freq:15.28;count:01;rules:0000;score:0749	chr2:11348377-11350972	CCAAAAACTTCATTCACCCTCTCATCGTTATCTTCATTTGGAAACAACTAAACAA	0	1246700204	1246700204	588	318	experimental	CHR02FS011348703	11348703	9495	318	3388	A01
9495_327_2863	PROBES_2BP	interval rank	target_tm:76.00;probe_tm:75.80;freq: 8.92;count:01;rules:0000;score:0840	chr2:11348377-11350972	AAGAGCGGAGAAATTATCCACGGATTTGGAGTGGTTCAAGGAACAAGGTTA	0	1246697341	1246697341	63	327	experimental	CHR02FS011350001	11350001	9495	327	2863	A01
9495_329_3845	PROBES_2BP	interval rank	target_tm:76.00;probe_tm:75.50;freq: 9.64;count:01;rules:0000;score:0828	chr2:11348377-11350972	ATACAAGTTCAATGATCAGTGTACATCTGATATAGCCAGAGGACTGACTCTTCTATATATGTTGGATA	0	1246700506	1246700506	1045	329	experimental	CHR02FS011350653	11350653	9495	329	3845	A01
9495_331_3943	PROBES_2BP	interval rank	target_tm:76.00;probe_tm:73.00;freq:25.33;count:01;rules:-300;score:0408	chr2:11348377-11350972	TTGCCTCATTTCTTATGTTGTTTTGGATTTGAATCGTTCAGAGTTTTTTGACAACTCA	0	1246701760	1246701760	1143	331	experimental	CHR02FS011349647	11349647	9495	331	3943	A01
9495_332_2866	PROBES_2BP	interval rank	target_tm:76.00;probe_tm:70.90;freq:16.14;count:01;rules:0000;score:0699	chr2:11348377-11350972	AGCTCGTAATTAAAAACTGAGTTTGCTTATGTATTGGAAAAAGATCTTTATGCAAA	0	1246700136	1246700136	66	332	experimental	CHR02FS011349853	11349853	9495	332	2866	A01
9495_335_3911	PROBES_2BP	interval rank	target_tm:76.00;probe_tm:71.70;freq:25.64;count:01;rules:0000;score:0682	chr2:11348377-11350972	ATTCCTTTGCCTCATTTCTTATGTTGTTTTGGATTTGAATCGTTCAGAGTTTTT	0	1246701837	1246701837	1111	335	experimental	CHR02FS011349641	11349641	9495	335	3911	A01
9495_341_3209	PROBES_2BP	interval rank	target_tm:76.00;probe_tm:75.70;freq: 6.10;count:01;rules:0000;score:0865	chr2:11348377-11350972	GTGCGCAGTGTCTCTAGATATCTCAATACGTCTTGTGGCAACTAAAATGATG	0	1246703463	1246703463	409	341	experimental	CHR02FS011350477	11350477	9495	341	3209	A01
9495_354_3552	PROBES_2BP	interval rank	target_tm:76.00;probe_tm:75.70;freq: 6.55;count:01;rules:0000;score:0860	chr2:11348377-11350972	CGTTCAAGTATTCTGGTGAGATACTTCGTCTCATATTGTCCTGATTTGGTGC	0	1246698064	1246698064	752	354	experimental	CHR02FS011350429	11350429	9495	354	3552	A01
9495_359_3309	PROBES_2BP	interval rank	target_tm:76.00;probe_tm:72.20;freq: 9.98;count:01;rules:0000;score:0760	chr2:11348377-11350972	TGGTTTGATATGAATTGAAGTACTCTTAGGATGGTAATCTATTAATAGGTTGAAGTGAT	0	1246697310	1246697310	509	359	experimental	CHR02FS011349549	11349549	9495	359	3309	A01
9495_360_3378	PROBES_2BP	interval rank	target_tm:76.00;probe_tm:75.90;freq: 7.26;count:01;rules:0000;score:0857	chr2:11348377-11350972	CAGGTGGCAGAGCGGATACTCGATAATAAAGAACTCGAGTTCTACAAATG	0	1246699476	1246699476	578	360	experimental	CHR02FS011350269	11350269	9495	360	3378	A01
9495_364_3696	PROBES_2BP	interval rank	target_tm:76.00;probe_tm:71.50;freq:20.48;count:01;rules:-350;score:0344	chr2:11348377-11350972	ACATGTTTACTAGTTAGAACTGATCATTGATATGCATCACAGAAATATACCAAAAAAATTGA	0	1246701175	1246701175	896	364	experimental	CHR02FS011350867	11350867	9495	364	3696	A01
9495_367_3435	PROBES_2BP	interval rank	target_tm:76.00;probe_tm:73.00;freq:14.93;count:01;rules:0000;score:0747	chr2:11348377-11350972	GAGTACATATTACAAGGAGAAACAAACATGACTGACCAAATTTGGCAACTTATAAAC	0	1246700385	1246700385	635	367	experimental	CHR02FS011350927	11350927	9495	367	3435	A01
9495_369_4153	PROBES_2BP	interval rank	target_tm:76.00;probe_tm:71.50;freq:24.72;count:01;rules:-350;score:0330	chr2:11348377-11350972	ATCATTGATATGCATCACAGAAATATACCAAAAAAATTGAGTACATATTACAAGGAGAAACA	0	1246697709	1246697709	1353	369	experimental	CHR02FS011350889	11350889	9495	369	4153	A01
9495_370_3698	PROBES_2BP	interval rank	target_tm:76.00;probe_tm:74.80;freq:10.31;count:01;rules:0000;score:0809	chr2:11348377-11350972	TTTAAAGGAATTAGCAGAGAAGGATCCTCAAGCATTCATTTGTCACTTCTACAACATCTAC	0	1246701287	1246701287	898	370	experimental	CHR02FS011350097	11350097	9495	370	3698	A01
9495_374_3606	PROBES_2BP	interval rank	target_tm:76.00;probe_tm:75.80;freq: 7.51;count:01;rules:0000;score:0852	chr2:11348377-11350972	CCCACTTTTCCTTCGACCTAGGATTCAGATTCTGAGTATGACCATGAACAA	0	1246700184	1246700184	806	374	experimental	CHR02FS011348983	11348983	9495	374	3606	A01
9495_376_3616	PROBES_2BP	interval rank	target_tm:76.00;probe_tm:72.10;freq:24.25;count:01;rules:-350;score:0344	chr2:11348377-11350972	TGATCATTGATATGCATCACAGAAATATACCAAAAAAATTGAGTACATATTACAAGGAGAAACA	0	1246702089	1246702089	816	376	experimental	CHR02FS011350887	11350887	9495	376	3616	A01
9495_379_4181	PROBES_2BP	interval rank	target_tm:76.00;probe_tm:73.20;freq:11.95;count:01;rules:0000;score:0767	chr2:11348377-11350972	TGTTACCGGAGTTTTGGACTTTCAATCTTAACGTTATCTCTTATTCTTGATTAGC	0	1246697941	1246697941	1381	379	experimental	CHR02FS011349801	11349801	9495	379	4181	A01
9495_388_3992	PROBES_2BP	interval rank	target_tm:76.00;probe_tm:76.80;freq: 6.84;count:01;rules:0000;score:0847	chr2:11348377-11350972	CAAATGGGACGGCGAACTTTCTCAATTGTTGCAGAACGTTAGGGAGAAAC	0	1246698074	1246698074	1192	388	experimental	CHR02FS011350313	11350313	9495	388	3992	A01
9495_390_3138	PROBES_2BP	interval rank	target_tm:76.00;probe_tm:79.20;freq:23.03;count:01;rules:0000;score:0711	chr2:11348377-11350972	TGCGGCTACTACTGCGGCAGAGAAGCAGAAGAAGAGGTATCCTGGAGAAT	0	1246698430	1246698430	338	390	experimental	CHR02FS011349055	11349055	9495	390	3138	A01
9495_390_3264	PROBES_2BP	interval rank	target_tm:76.00;probe_tm:75.30;freq:13.04;count:01;rules:0000;score:0802	chr2:11348377-11350972	GCCAGAGGACTGACTCTTCTATATATGTTGGATAGAATTCTGTGAACTTTTGACATCTTTATG	0	1246697494	1246697494	464	390	experimental	CHR02FS011350687	11350687	9495	390	3264	A01
9495_394_2834	PROBES_2BP	interval rank	target_tm:76.00;probe_tm:76.80;freq: 4.71;count:01;rules:0000;score:0874	chr2:11348377-11350972	GTGCTTTTATTGGGACTCTGGGTACTTTGGTCACTAATATGGTGGGCCTA	0	1246700268	1246700268	34	394	experimental	CHR02FS011350793	11350793	9495	394	2834	A01
9495_395_3595	PROBES_2BP	interval rank	target_tm:76.00;probe_tm:75.60;freq: 7.02;count:01;rules:0000;score:0853	chr2:11348377-11350972	TTTGCAGGTGGCAGAGCGGATACTCGATAATAAAGAACTCGAGTTCTACAAAT	0	1246700012	1246700012	795	395	experimental	CHR02FS011350265	11350265	9495	395	3595	A01
9495_401_3207	PROBES_2BP	interval rank	target_tm:76.00;probe_tm:73.60;freq:14.83;count:01;rules:0000;score:0759	chr2:11348377-11350972	TAGTAGTATCTACCCTTTTGATAAAGATGGTTCCTTTGCTTCATTTCTTATCATGTCTG	0	1246703204	1246703204	407	401	experimental	CHR02FS011349411	11349411	9495	401	3207	A01
9495_404_4152	PROBES_2BP	interval rank	target_tm:76.00;probe_tm:73.00;freq:17.35;count:01;rules:0000;score:0736	chr2:11348377-11350972	TCATCTTCTACATGTATTAAACTCTTCTTTGCTTCAAAGCTGTTACTAAGTTCAAGGT	0	1246703060	1246703060	1352	404	experimental	CHR02FS011350559	11350559	9495	404	4152	A01
9495_406_3478	PROBES_2BP	interval rank	target_tm:76.00;probe_tm:71.50;freq:21.18;count:01;rules:-350;score:0341	chr2:11348377-11350972	ATGTTTACTAGTTAGAACTGATCATTGATATGCATCACAGAAATATACCAAAAAAATTGAG	0	1246697668	1246697668	678	406	experimental	CHR02FS011350869	11350869	9495	406	3478	A01
9495_407_3197	PROBES_2BP	interval rank	target_tm:76.00;probe_tm:72.50;freq:15.24;count:01;rules:0000;score:0735	chr2:11348377-11350972	TGGCAGAAAGGTAAAAACTTTGTGCACTAAAACCATTTGGAAAATTAGCTTTGA	0	1246701580	1246701580	397	407	experimental	CHR02FS011350187	11350187	9495	407	3197	A01
9495_411_2989	PROBES_2BP	interval rank	target_tm:76.00;probe_tm:74.90;freq:11.11;count:01;rules:0000;score:0806	chr2:11348377-11350972	AGAAGAGTCAATGAAGCATCAACAACATGTTTACTAGTTAGAACTGATCATTGATATGCATCACAGAA	0	1246697849	1246697849	189	411	experimental	CHR02FS011350843	11350843	9495	411	2989	A01
9495_413_3041	PROBES_2BP	interval rank	target_tm:76.00;probe_tm:71.60;freq: 9.48;count:01;rules:0000;score:0751	chr2:11348377-11350972	GTTTGATATGAATTGAAGTACTCTTAGGATGGTAATCTATTAATAGGTTGAAGTGATT	0	1246701653	1246701653	241	413	experimental	CHR02FS011349551	11349551	9495	413	3041	A01
9495_413_3785	PROBES_2BP	interval rank	target_tm:76.00;probe_tm:75.70;freq:39.15;count:01;rules:0000;score:0731	chr2:11348377-11350972	TCAAGATTCCAATTTTCTTCTTCCTCACCGAACCCACTTTTCCTTCGACCTA	0	1246698251	1246698251	985	413	experimental	CHR02FS011348951	11348951	9495	413	3785	A01
9495_417_3729	PROBES_2BP	interval rank	target_tm:76.00;probe_tm:72.90;freq:11.79;count:01;rules:0000;score:0762	chr2:11348377-11350972	TGTGGATAGTAAATTGGTTTATGATACTCTTGAACTGATTATTCAAGACTCCAATTTCC	0	1246697487	1246697487	929	417	experimental	CHR02FS011349253	11349253	9495	417	3729	A01
9495_419_3313	PROBES_2BP	interval rank	target_tm:76.00;probe_tm:72.20;freq:14.98;count:01;rules:0000;score:0730	chr2:11348377-11350972	GTATGAATGGTGGATTTAAGGTTGATTATATGTACAACTTGTGAAATCTAACTGAATGT	0	1246700752	1246700752	513	419	experimental	CHR02FS011349745	11349745	9495	419	3313	A01
9495_422_3110	PROBES_2BP	interval rank	target_tm:76.00;probe_tm:71.50;freq:13.29;count:01;rules:-300;score:0425	chr2:11348377-11350972	AACAACATGTTTACTAGTTAGAACTGATCATTGATATGCATCACAGAAATATACCAAAAAA	0	1246697563	1246697563	310	422	experimental	CHR02FS011350863	11350863	9495	422	3110	A01
9495_424_2870	PROBES_2BP	interval rank	target_tm:76.00;probe_tm:78.40;freq: 7.00;count:01;rules:0000;score:0813	chr2:11348377-11350972	ATTCTGAGTATGACCATGAACAAGTCGCCGTCTTTAGTGGTGGTTGCGGC	0	1246703360	1246703360	70	424	experimental	CHR02FS011349011	11349011	9495	424	2870	A01
9495_426_3370	PROBES_2BP	interval rank	target_tm:76.00;probe_tm:72.30;freq:17.36;count:01;rules:0000;score:0722	chr2:11348377-11350972	CATTCACCCTCTCATCGTTATCTTCATTTGGAAACAACTAAACAATATTCTGTTTTA	0	1246698304	1246698304	570	426	experimental	CHR02FS011348713	11348713	9495	426	3370	A01
9495_432_2804	PROBES_2BP	interval rank	target_tm:76.00;probe_tm:74.60;freq:12.64;count:01;rules:0000;score:0791	chr2:11348377-11350972	CAAGCCAACTAAAACTACATTGCGTGACTTCTTCTGTAACCATTTTTCTATTCCGA	0	1246700622	1246700622	4	432	experimental	CHR02FS011348831	11348831	9495	432	2804	A01
9495_435_3619	PROBES_2BP	interval rank	target_tm:76.00;probe_tm:73.80;freq:11.73;count:01;rules:0000;score:0780	chr2:11348377-11350972	ATTAAAAATATAACTGTCACTGAATCGGCTCTAAATCTCCTCGACTTTCAACTCCTA	0	1246700725	1246700725	819	435	experimental	CHR02FS011348575	11348575	9495	435	3619	A01
9495_436_3200	PROBES_2BP	interval rank	target_tm:76.00;probe_tm:72.20;freq:13.58;count:01;rules:0000;score:0737	chr2:11348377-11350972	GTTATAGACTTATAGTGATGGTTTGATATGAATTGAAGTACTCTTAGGATGGTAATCTAT	0	1246698565	1246698565	400	436	experimental	CHR02FS011349531	11349531	9495	436	3200	A01
9495_437_2951	PROBES_2BP	interval rank	target_tm:76.00;probe_tm:71.60;freq:21.59;count:01;rules:-300;score:0392	chr2:11348377-11350972	TGCACTAAAACCATTTGGAAAATTAGCTTTGAATTTTTTCTGAAAGCACACCATAT	0	1246701477	1246701477	151	437	experimental	CHR02FS011350209	11350209	9495	437	2951	A01
9495_438_3972	PROBES_2BP	interval rank	target_tm:76.00;probe_tm:73.90;freq:11.33;count:01;rules:0000;score:0785	chr2:11348377-11350972	CCTTCAAGCCAACTAAAACTACATTGCGTGACTTCTTCTGTAACCATTTTTCTAT	0	1246699671	1246699671	1172	438	experimental	CHR02FS011348827	11348827	9495	438	3972	A01
9495_440_4132	PROBES_2BP	interval rank	target_tm:76.00;probe_tm:75.70;freq: 8.05;count:01;rules:0000;score:0845	chr2:11348377-11350972	AAGAACTCGAGTTCTACAAATGGGACGGCGAACTTTCTCAATTGTTGCAGAA	0	1246701184	1246701184	1332	440	experimental	CHR02FS011350297	11350297	9495	440	4132	A01
9495_442_4190	PROBES_2BP	interval rank	target_tm:76.00;probe_tm:70.90;freq:12.72;count:01;rules:0000;score:0716	chr2:11348377-11350972	ATCTTAACGTTATCTCTTATTCTTGATTAGCTCGTAATTAAAAACTGAGTTTGCT	0	1246697622	1246697622	1390	442	experimental	CHR02FS011349825	11349825	9495	442	4190	A01
9495_443_3117	PROBES_2BP	interval rank	target_tm:76.00;probe_tm:70.20;freq:17.02;count:01;rules:0000;score:0681	chr2:11348377-11350972	TATTAAACTCTTCTTTGCTTCAAAGCTGTTACTAAGTTCAAGGTTCAAATTAATA	0	1246702845	1246702845	317	443	experimental	CHR02FS011350573	11350573	9495	443	3117	A01
9495_444_3248	PROBES_2BP	interval rank	target_tm:76.00;probe_tm:73.80;freq:12.43;count:01;rules:0000;score:0776	chr2:11348377-11350972	CCAACTAAAACTACATTGCGTGACTTCTTCTGTAACCATTTTTCTATTCCGATCAA	0	1246700610	1246700610	448	444	experimental	CHR02FS011348835	11348835	9495	444	3248	A01
9495_452_3440	PROBES_2BP	interval rank	target_tm:76.00;probe_tm:71.60;freq: 8.52;count:01;rules:0000;score:0759	chr2:11348377-11350972	GGATGGTAATCTATTAATAGGTTGAAGTGATTTAATCTTAGTATCTACCCATTTGATA	0	1246701845	1246701845	640	452	experimental	CHR02FS011349577	11349577	9495	452	3440	A01
9495_456_3956	PROBES_2BP	interval rank	target_tm:76.00;probe_tm:64.50;freq:80.18;count:01;rules:-600;score:-145	chr2:11348377-11350972	GAAATATTTAATTCACTTTTTTATATATTTTAACTAAAAAAGACTAGAAG	0	1246701657	1246701657	1156	456	experimental	CHR02FS011348497	11348497	9495	456	3956	A01
9495_457_3313	PROBES_2BP	interval rank	target_tm:76.00;probe_tm:80.90;freq: 8.47;count:01;rules:0000;score:0749	chr2:11348377-11350972	GCCGTCTTTAGTGGTGGTTGCGGCTACTACTGCGGCAGAGAAGCAGAAGA	0	1246701917	1246701917	513	457	experimental	CHR02FS011349037	11349037	9495	457	3313	A01
9495_458_3946	PROBES_2BP	interval rank	target_tm:76.00;probe_tm:70.90;freq:14.24;count:01;rules:0000;score:0708	chr2:11348377-11350972	GATTTAATCTTAGTATCTACCCATTTGATAAAAATCATTCCTTTGCCTCATTTCTTA	0	1246702959	1246702959	1146	458	experimental	CHR02FS011349605	11349605	9495	458	3946	A01
9495_461_2881	PROBES_2BP	interval rank	target_tm:76.00;probe_tm:75.70;freq:24.02;count:01;rules:0000;score:0766	chr2:11348377-11350972	GAGGAGTGGACTAGAGAAGAAAAGAATCATTGTTTGGAAGAGACTGAGAAATCGTTCAA	0	1246701669	1246701669	81	461	experimental	CHR02FS011350377	11350377	9495	461	2881	A01
9495_462_3470	PROBES_2BP	interval rank	target_tm:76.00;probe_tm:76.00;freq: 9.36;count:01;rules:0000;score:0840	chr2:11348377-11350972	AGTGCTGGTGGACGAATGATTGGCAGAAAGGTAAAAACTTTGTGCACTAAAACCAT	0	1246703167	1246703167	670	462	experimental	CHR02FS011350167	11350167	9495	462	3470	A01
9495_464_3904	PROBES_2BP	interval rank	target_tm:76.00;probe_tm:72.40;freq:26.61;count:01;rules:0000;score:0693	chr2:11348377-11350972	AAAATCATTCCTTTGCCTCATTTCTTATGTTGTTTTGGATTTGAATCGTTCAGAGT	0	1246698022	1246698022	1104	464	experimental	CHR02FS011349635	11349635	9495	464	3904	A01
9495_468_2976	PROBES_2BP	interval rank	target_tm:76.00;probe_tm:75.70;freq: 8.90;count:01;rules:0000;score:0838	chr2:11348377-11350972	GGTGAGAAAGAGACTAAATCTATTGAGGAACGTCCTGTTGCTAAATGGGAAC	0	1246697518	1246697518	176	468	experimental	CHR02FS011349173	11349173	9495	468	2976	A01
9495_492_3082	PROBES_2BP	interval rank	target_tm:76.00;probe_tm:75.60;freq: 8.76;count:01;rules:0000;score:0837	chr2:11348377-11350972	TGGAGGAGATGAGGTTTGTGGCTATGAGACTTCATACTAAAGATCAAGCTAAG	0	1246698878	1246698878	282	492	experimental	CHR02FS011349117	11349117	9495	492	3082	A01
9495_499_3863	PROBES_2BP	interval rank	target_tm:76.00;probe_tm:75.80;freq:14.70;count:01;rules:-700;score:0104	chr2:11348377-11350972	CTAATTCTGCATACTGTTTTTTATATAGATGCCGAGTTCAAGAACACGGGGCTGGAAA	0	1246701963	1246701963	1063	499	experimental	CHR02FS011349945	11349945	9495	499	3863	A01
9495_504_3424	PROBES_2BP	interval rank	target_tm:76.00;probe_tm:75.80;freq:21.39;count:01;rules:0000;score:0777	chr2:11348377-11350972	AGAAACTGAACAAGGTTGCAGAGGAGTGGACTAGAGAAGAAAAGAATCATTGTTTGGA	0	1246697333	1246697333	624	504	experimental	CHR02FS011350357	11350357	9495	504	3424	A01
9495_515_3143	PROBES_2BP	interval rank	target_tm:76.00;probe_tm:81.70;freq: 5.76;count:01;rules:0000;score:0761	chr2:11348377-11350972	CAAGTCGCCGTCTTTAGTGGTGGTTGCGGCTACTACTGCGGCAGAGAAGC	0	1246697799	1246697799	343	515	experimental	CHR02FS011349031	11349031	9495	515	3143	A01
9495_518_3048	PROBES_2BP	interval rank	target_tm:76.00;probe_tm:73.80;freq:10.07;count:01;rules:-300;score:0491	chr2:11348377-11350972	GAATCGTTCAGAGTTTTTTGACAACTCAGTTATTTACTCTTGGATTGAGTTGTTGG	0	1246698436	1246698436	248	518	experimental	CHR02FS011349677	11349677	9495	518	3048	A01
9495_518_3886	PROBES_2BP	interval rank	target_tm:76.00;probe_tm:70.20;freq:16.50;count:01;rules:0000;score:0683	chr2:11348377-11350972	CGTAATTAAAAACTGAGTTTGCTTATGTATTGGAAAAAGATCTTTATGCAAAAG	0	1246700779	1246700779	1086	518	experimental	CHR02FS011349857	11349857	9495	518	3886	A01
9495_520_3874	PROBES_2BP	interval rank	target_tm:76.00;probe_tm:76.80;freq: 3.95;count:01;rules:0000;score:0887	chr2:11348377-11350972	CTTTCAACTCCTACAGACATTCAGACATGTGCAACACTCAACGCACTGTC	0	1246697370	1246697370	1074	520	experimental	CHR02FS011348619	11348619	9495	520	3874	A01
9495_526_4114	PROBES_2BP	interval rank	target_tm:76.00;probe_tm:68.60;freq:52.95;count:01;rules:0000;score:0567	chr2:11348377-11350972	AGTTATTACTTTTTCTTTTTGACCCATACTATTAAAAATATAACTGTCACTGA	0	1246701031	1246701031	1314	526	experimental	CHR02FS011348545	11348545	9495	526	4114	A01
9495_534_2816	PROBES_2BP	interval rank	target_tm:76.00;probe_tm:70.80;freq:21.52;count:01;rules:0000;score:0676	chr2:11348377-11350972	GTATTATATTAATCATCTTCTACATGTATTAAACTCTTCTTTGCTTCAAAGCTGTTACTA	0	1246700050	1246700050	16	534	experimental	CHR02FS011350547	11350547	9495	534	2816	A01
9495_545_3751	PROBES_2BP	interval rank	target_tm:76.00;probe_tm:76.10;freq:10.05;count:01;rules:0000;score:0833	chr2:11348377-11350972	ACATAGACCCGAAATAAAAGCTCCTTGTCCAAAAACTTCATTCACCCTCTCATCG	0	1246699228	1246699228	951	545	experimental	CHR02FS011348675	11348675	9495	545	3751	A01
9495_546_3476	PROBES_2BP	interval rank	target_tm:76.00;probe_tm:75.70;freq: 7.24;count:01;rules:0000;score:0853	chr2:11348377-11350972	GCTCAAATACAAGTTCAATGATCAGTGTACATCTGATATAGCCAGAGGACTGACTCTTCTATATAT	0	1246700552	1246700552	676	546	experimental	CHR02FS011350647	11350647	9495	546	3476	A01
9495_553_3701	PROBES_2BP	interval rank	target_tm:76.00;probe_tm:75.80;freq: 5.72;count:01;rules:0000;score:0872	chr2:11348377-11350972	CAAGTATTCTGGTGAGATACTTCGTCTCATATTGTCCTGATTTGGTGCGCA	0	1246700101	1246700101	901	553	experimental	CHR02FS011350433	11350433	9495	553	3701	A01
9495_560_3498	PROBES_2BP	interval rank	target_tm:76.00;probe_tm:74.80;freq:13.32;count:01;rules:0000;score:0791	chr2:11348377-11350972	CAGAGGACTGACTCTTCTATATATGTTGGATAGAATTCTGTGAACTTTTGACATCTTTATGG	0	1246702467	1246702467	698	560	experimental	CHR02FS011350689	11350689	9495	560	3498	A01
9495_563_2999	PROBES_2BP	interval rank	target_tm:76.00;probe_tm:75.80;freq: 5.23;count:01;rules:0000;score:0878	chr2:11348377-11350972	TATTCTGGTGAGATACTTCGTCTCATATTGTCCTGATTTGGTGCGCAGTGT	0	1246702465	1246702465	199	563	experimental	CHR02FS011350437	11350437	9495	563	2999	A01
9495_567_3437	PROBES_2BP	interval rank	target_tm:76.00;probe_tm:67.90;freq:53.83;count:01;rules:0000;score:0552	chr2:11348377-11350972	TAGAAGTTATTACTTTTTCTTTTTGACCCATACTATTAAAAATATAACTGTCA	0	1246700769	1246700769	637	567	experimental	CHR02FS011348541	11348541	9495	567	3437	A01
9495_569_3039	PROBES_2BP	interval rank	target_tm:76.00;probe_tm:73.20;freq:15.26;count:01;rules:0000;score:0749	chr2:11348377-11350972	GAAGGTTACTTGAGGTTTCTTGTGGATAGTAAATTGGTTTATGATACTCTTGAAC	0	1246698961	1246698961	239	569	experimental	CHR02FS011349233	11349233	9495	569	3039	A01
9495_571_3035	PROBES_2BP	interval rank	target_tm:76.00;probe_tm:71.60;freq:14.20;count:01;rules:0000;score:0722	chr2:11348377-11350972	GTTATCTCTTATTCTTGATTAGCTCGTAATTAAAAACTGAGTTTGCTTATGTATTGGA	0	1246698437	1246698437	235	571	experimental	CHR02FS011349833	11349833	9495	571	3035	A01
9495_580_4008	PROBES_2BP	interval rank	target_tm:76.00;probe_tm:72.40;freq:26.00;count:01;rules:-300;score:0395	chr2:11348377-11350972	CTCATTTCTTATGTTGTTTTGGATTTGAATCGTTCAGAGTTTTTTGACAACTCAGT	0	1246702620	1246702620	1208	580	experimental	CHR02FS011349651	11349651	9495	580	4008	A01
9495_582_3628	PROBES_2BP	interval rank	target_tm:76.00;probe_tm:77.60;freq:26.95;count:01;rules:0000;score:0732	chr2:11348377-11350972	TGCGGCAGAGAAGCAGAAGAAGAGGTATCCTGGAGAATCAAAGGGTTTTG	0	1246700132	1246700132	828	582	experimental	CHR02FS011349067	11349067	9495	582	3628	A01
9495_587_2887	PROBES_2BP	interval rank	target_tm:76.00;probe_tm:73.70;freq:13.67;count:01;rules:-400;score:0367	chr2:11348377-11350972	TTTCTTCATCCTTATCCATATTCAAGAATCCCCAACTCTCAAGATTCCAATTTTCTTC	0	1246700580	1246700580	87	587	experimental	CHR02FS011348913	11348913	9495	587	2887	A01
9495_590_3742	PROBES_2BP	interval rank	target_tm:76.00;probe_tm:75.80;freq: 6.77;count:01;rules:0000;score:0860	chr2:11348377-11350972	TACAAATGGGACGGCGAACTTTCTCAATTGTTGCAGAACGTTAGGGAGAAA	0	1246702143	1246702143	942	590	experimental	CHR02FS011350311	11350311	9495	590	3742	A01
9495_591_3723	PROBES_2BP	interval rank	target_tm:76.00;probe_tm:75.80;freq:11.22;count:01;rules:0000;score:0823	chr2:11348377-11350972	CTACATTGCGTGACTTCTTCTGTAACCATTTTTCTATTCCGATCAAACCATGGCGTAT	0	1246700301	1246700301	923	591	experimental	CHR02FS011348845	11348845	9495	591	3723	A01
9495_591_4005	PROBES_2BP	interval rank	target_tm:76.00;probe_tm:73.70;freq:11.65;count:01;rules:0000;score:0778	chr2:11348377-11350972	TTTGACAACTCAGTTATTTACTCTTGGATTGAGTTGTTGGTTGTGGTGTTTTGTATGA	0	1246699528	1246699528	1205	591	experimental	CHR02FS011349693	11349693	9495	591	4005	A01
9495_598_3168	PROBES_2BP	interval rank	target_tm:76.00;probe_tm:66.40;freq:38.43;count:01;rules:0000;score:0546	chr2:11348377-11350972	TTTACTATTATAACAATACTTTTTGAGATCACCAATTTTCTTATTTTATAACTA	0	1246700561	1246700561	368	598	experimental	CHR02FS011348429	11348429	9495	598	3168	A01
9495_598_3234	PROBES_2BP	interval rank	target_tm:76.00;probe_tm:75.80;freq: 9.96;count:01;rules:0000;score:0832	chr2:11348377-11350972	CTCTTCTCTATTCCTTCAAGCCAACTAAAACTACATTGCGTGACTTCTTCTGTAACCA	0	1246699797	1246699797	434	598	experimental	CHR02FS011348815	11348815	9495	598	3234	A01
9495_605_2869	PROBES_2BP	interval rank	target_tm:76.00;probe_tm:75.30;freq: 7.31;count:01;rules:0000;score:0844	chr2:11348377-11350972	CTTTTCTGCCGTTTTATAGCTCAAATACAAGTTCAATGATCAGTGTACATCTGATATAGCCAGA	0	1246701964	1246701964	69	605	experimental	CHR02FS011350629	11350629	9495	605	2869	A01
9495_608_3202	PROBES_2BP	interval rank	target_tm:76.00;probe_tm:75.50;freq:11.10;count:01;rules:0000;score:0818	chr2:11348377-11350972	ATATGGTGGGCCTAAGAAGAGTCAATGAAGCATCAACAACATGTTTACTAGTTAGAACTGA	0	1246701484	1246701484	402	608	experimental	CHR02FS011350829	11350829	9495	608	3202	A01
9495_613_3367	PROBES_2BP	interval rank	target_tm:76.00;probe_tm:71.60;freq:17.50;count:01;rules:0000;score:0707	chr2:11348377-11350972	CTTAGTATCTACCCATTTGATAAAAATCATTCCTTTGCCTCATTTCTTATGTTGTT	0	1246699318	1246699318	567	613	experimental	CHR02FS011349613	11349613	9495	613	3367	A01
9495_614_3560	PROBES_2BP	interval rank	target_tm:76.00;probe_tm:75.80;freq: 7.85;count:01;rules:0000;score:0849	chr2:11348377-11350972	ATATTTTGCAGGTGGCAGAGCGGATACTCGATAATAAAGAACTCGAGTTCTACAAATG	0	1246699861	1246699861	760	614	experimental	CHR02FS011350261	11350261	9495	614	3560	A01
9495_616_3666	PROBES_2BP	interval rank	target_tm:76.00;probe_tm:72.30;freq:14.70;count:01;rules:0000;score:0734	chr2:11348377-11350972	GAATGGTGGATTTAAGGTTGATTATATGTACAACTTGTGAAATCTAACTGAATGTTAC	0	1246701354	1246701354	866	616	experimental	CHR02FS011349749	11349749	9495	616	3666	A01
9495_619_3201	PROBES_2BP	interval rank	target_tm:76.00;probe_tm:72.90;freq:16.57;count:01;rules:0000;score:0737	chr2:11348377-11350972	CTTATCATGTCTGGATTTTGATTCATTCAGATTCTATTGGCTACTTAGGTTTTTGTAAC	0	1246697267	1246697267	401	619	experimental	CHR02FS011349457	11349457	9495	619	3201	A01
9495_621_3991	PROBES_2BP	interval rank	target_tm:76.00;probe_tm:76.80;freq: 4.18;count:01;rules:0000;score:0882	chr2:11348377-11350972	TCGACTTTCAACTCCTACAGACATTCAGACATGTGCAACACTCAACGCAC	0	1246699909	1246699909	1191	621	experimental	CHR02FS011348615	11348615	9495	621	3991	A01
9495_622_4126	PROBES_2BP	interval rank	target_tm:76.00;probe_tm:72.40;freq:13.00;count:01;rules:0000;score:0745	chr2:11348377-11350972	AGATTCTATTGGCTACTTAGGTTTTTGTAACTATTGGATTGAGTTGGTTATAGAC	0	1246700978	1246700978	1326	622	experimental	CHR02FS011349485	11349485	9495	622	4126	A01
9495_623_3383	PROBES_2BP	interval rank	target_tm:76.00;probe_tm:72.80;freq:21.04;count:01;rules:-350;score:0368	chr2:11348377-11350972	TCTTTATGCAAAAGTAGGTCTTTTTTTCTTGTGTAATCATCTCATGATCTAATTCTGCATAC	0	1246701878	1246701878	583	623	experimental	CHR02FS011349897	11349897	9495	623	3383	A01
9495_624_2974	PROBES_2BP	interval rank	target_tm:76.00;probe_tm:75.70;freq: 6.62;count:01;rules:0000;score:0859	chr2:11348377-11350972	TGAGAAATCGTTCAAGTATTCTGGTGAGATACTTCGTCTCATATTGTCCTGATTTGGTG	0	1246700373	1246700373	174	624	experimental	CHR02FS011350421	11350421	9495	624	2974	A01
9495_624_3124	PROBES_2BP	interval rank	target_tm:76.00;probe_tm:75.80;freq: 6.89;count:01;rules:0000;score:0858	chr2:11348377-11350972	TTCATTTGTCACTTCTACAACATCTACTTTGCTCATAGTGCTGGTGGACGAATGATTG	0	1246699298	1246699298	324	624	experimental	CHR02FS011350131	11350131	9495	624	3124	A01
9495_625_3641	PROBES_2BP	interval rank	target_tm:76.00;probe_tm:73.00;freq:14.61;count:01;rules:0000;score:0748	chr2:11348377-11350972	GTGGTGTTTTGTATGAATGGTGGATTTAAGGTTGATTATATGTACAACTTGTGAAATC	0	1246703476	1246703476	841	625	experimental	CHR02FS011349735	11349735	9495	625	3641	A01
9495_630_2892	PROBES_2BP	interval rank	target_tm:76.00;probe_tm:75.80;freq: 7.77;count:01;rules:0000;score:0850	chr2:11348377-11350972	TCGAGTTCTACAAATGGGACGGCGAACTTTCTCAATTGTTGCAGAACGTTA	0	1246698963	1246698963	92	630	experimental	CHR02FS011350303	11350303	9495	630	2892	A01
9495_630_3406	PROBES_2BP	interval rank	target_tm:76.00;probe_tm:65.50;freq:38.93;count:01;rules:0000;score:0527	chr2:11348377-11350972	TTTTTACTATTATAACAATACTTTTTGAGATCACCAATTTTCTTATTTTATAA	0	1246699405	1246699405	606	630	experimental	CHR02FS011348427	11348427	9495	630	3406	A01
9495_638_3918	PROBES_2BP	interval rank	target_tm:76.00;probe_tm:73.80;freq: 9.20;count:01;rules:0000;score:0797	chr2:11348377-11350972	TCTATTCCTTCAAGCCAACTAAAACTACATTGCGTGACTTCTTCTGTAACCATTTT	0	1246702846	1246702846	1118	638	experimental	CHR02FS011348821	11348821	9495	638	3918	A01
9495_640_3232	PROBES_2BP	interval rank	target_tm:76.00;probe_tm:68.70;freq:41.19;count:01;rules:0000;score:0587	chr2:11348377-11350972	TATCTTCATTTGGAAACAACTAAACAATATTCTGTTTTATTAATATTTTCGCCTA	0	1246702405	1246702405	432	640	experimental	CHR02FS011348731	11348731	9495	640	3232	A01
9495_642_3598	PROBES_2BP	interval rank	target_tm:76.00;probe_tm:71.60;freq:22.66;count:01;rules:0000;score:0688	chr2:11348377-11350972	ATCTACCCATTTGATAAAAATCATTCCTTTGCCTCATTTCTTATGTTGTTTTGGAT	0	1246699949	1246699949	798	642	experimental	CHR02FS011349619	11349619	9495	642	3598	A01
9495_648_3680	PROBES_2BP	interval rank	target_tm:76.00;probe_tm:72.20;freq:14.85;count:01;rules:0000;score:0731	chr2:11348377-11350972	TTGTATGAATGGTGGATTTAAGGTTGATTATATGTACAACTTGTGAAATCTAACTGAATG	0	1246700503	1246700503	880	648	experimental	CHR02FS011349743	11349743	9495	648	3680	A01
9495_652_3502	PROBES_2BP	interval rank	target_tm:76.00;probe_tm:74.30;freq: 9.00;count:01;rules:0000;score:0809	chr2:11348377-11350972	TCAATTAGAATAGTGTATCCCTCTTCTCTATTCCTTCAAGCCAACTAAAACTACATTGC	0	1246699912	1246699912	702	652	experimental	CHR02FS011348795	11348795	9495	652	3502	A01
9495_654_2860	PROBES_2BP	interval rank	target_tm:76.00;probe_tm:75.70;freq:16.32;count:01;rules:-700;score:0094	chr2:11348377-11350972	CTGCATACTGTTTTTTATATAGATGCCGAGTTCAAGAACACGGGGCTGGAAA	0	1246702575	1246702575	60	654	experimental	CHR02FS011349951	11349951	9495	654	2860	A01
9495_659_3199	PROBES_2BP	interval rank	target_tm:76.00;probe_tm:75.80;freq:10.93;count:01;rules:0000;score:0825	chr2:11348377-11350972	TGACTTCTTCTGTAACCATTTTTCTATTCCGATCAAACCATGGCGTATTTAGCTCCGA	0	1246697523	1246697523	399	659	experimental	CHR02FS011348855	11348855	9495	659	3199	A01
9495_662_3510	PROBES_2BP	interval rank	target_tm:76.00;probe_tm:63.10;freq:55.95;count:01;rules:-300;score:0153	chr2:11348377-11350972	TATAACTAATTAATTCTTTCAAGAAATATTTAATTCACTTTTTTATATATTT	0	1246701560	1246701560	710	662	experimental	CHR02FS011348475	11348475	9495	662	3510	A01
9495_666_3906	PROBES_2BP	interval rank	target_tm:76.00;probe_tm:72.40;freq:18.68;count:01;rules:0000;score:0718	chr2:11348377-11350972	TTGGCTACTTAGGTTTTTGTAACTATTGGATTGAGTTGGTTATAGACTTATAGTGA	0	1246702240	1246702240	1106	666	experimental	CHR02FS011349493	11349493	9495	666	3906	A01
9495_674_2876	PROBES_2BP	interval rank	target_tm:76.00;probe_tm:75.50;freq:39.69;count:01;rules:-400;score:0326	chr2:11348377-11350972	TATTCAAGAATCCCCAACTCTCAAGATTCCAATTTTCTTCTTCCTCACCGAACC	0	1246701026	1246701026	76	674	experimental	CHR02FS011348931	11348931	9495	674	2876	A01
9495_679_3267	PROBES_2BP	interval rank	target_tm:76.00;probe_tm:74.50;freq:13.98;count:01;rules:0000;score:0781	chr2:11348377-11350972	CAGTTATTTACTCTTGGATTGAGTTGTTGGTTGTGGTGTTTTGTATGAATGGTGGAT	0	1246700261	1246700261	467	679	experimental	CHR02FS011349703	11349703	9495	679	3267	A01
9495_681_2969	PROBES_2BP	interval rank	target_tm:76.00;probe_tm:72.10;freq:25.27;count:01;rules:-650;score:0041	chr2:11348377-11350972	TCTTTTTTTCTTGTGTAATCATCTCATGATCTAATTCTGCATACTGTTTTTTATATAGATGCC	0	1246701617	1246701617	169	681	experimental	CHR02FS011349915	11349915	9495	681	2969	A01
9495_684_3388	PROBES_2BP	interval rank	target_tm:76.00;probe_tm:72.30;freq:15.15;count:01;rules:0000;score:0732	chr2:11348377-11350972	TTGAGTACATATTACAAGGAGAAACAAACATGACTGACCAAATTTGGCAACTTATAAA	0	1246701029	1246701029	588	684	experimental	CHR02FS011350925	11350925	9495	684	3388	A01
9495_686_3476	PROBES_2BP	interval rank	target_tm:76.00;probe_tm:73.00;freq:12.11;count:01;rules:0000;score:0762	chr2:11348377-11350972	TATATGTACAACTTGTGAAATCTAACTGAATGTTACCGGAGTTTTGGACTTTCAATC	0	1246699397	1246699397	676	686	experimental	CHR02FS011349771	11349771	9495	686	3476	A01
9495_687_3935	PROBES_2BP	interval rank	target_tm:76.00;probe_tm:75.70;freq: 6.96;count:01;rules:0000;score:0856	chr2:11348377-11350972	GGTCTATAAATGGTGATGATTCACTGTACCTATATGGGAAGTGCTTTTATTGGGACTCT	0	1246698927	1246698927	1135	687	experimental	CHR02FS011350753	11350753	9495	687	3935	A01
9495_688_3444	PROBES_2BP	interval rank	target_tm:76.00;probe_tm:75.90;freq:42.76;count:01;rules:-400;score:0329	chr2:11348377-11350972	AGAATCCCCAACTCTCAAGATTCCAATTTTCTTCTTCCTCACCGAACCCA	0	1246697617	1246697617	644	688	experimental	CHR02FS011348937	11348937	9495	688	3444	A01
9495_688_3542	PROBES_2BP	interval rank	target_tm:76.00;probe_tm:75.80;freq:18.35;count:01;rules:-300;score:0488	chr2:11348377-11350972	GGAAAATTAGCTTTGAATTTTTTCTGAAAGCACACCATATTTTGCAGGTGGCAGAGCG	0	1246697517	1246697517	742	688	experimental	CHR02FS011350225	11350225	9495	688	3542	A01
9495_690_3114	PROBES_2BP	interval rank	target_tm:76.00;probe_tm:75.90;freq: 5.13;count:01;rules:0000;score:0882	chr2:11348377-11350972	TGGGAAGTGCTTTTATTGGGACTCTGGGTACTTTGGTCACTAATATGGTG	0	1246701050	1246701050	314	690	experimental	CHR02FS011350787	11350787	9495	690	3114	A01
9495_690_3832	PROBES_2BP	interval rank	target_tm:76.00;probe_tm:75.30;freq:10.88;count:01;rules:0000;score:0815	chr2:11348377-11350972	GATATAGCCAGAGGACTGACTCTTCTATATATGTTGGATAGAATTCTGTGAACTTTTGACATCT	0	1246699494	1246699494	1032	690	experimental	CHR02FS011350681	11350681	9495	690	3832	A01
9495_693_3517	PROBES_2BP	interval rank	target_tm:76.00;probe_tm:70.90;freq:22.88;count:01;rules:-350;score:0324	chr2:11348377-11350972	TTGCTTATGTATTGGAAAAAGATCTTTATGCAAAAGTAGGTCTTTTTTTCTTGTG	0	1246697393	1246697393	717	693	experimental	CHR02FS011349875	11349875	9495	693	3517	A01
9495_695_3931	PROBES_2BP	interval rank	target_tm:76.00;probe_tm:76.80;freq: 6.21;count:01;rules:-400;score:0454	chr2:11348377-11350972	TTTTATATAGATGCCGAGTTCAAGAACACGGGGCTGGAAAGAGCGGAGAA	0	1246703128	1246703128	1131	695	experimental	CHR02FS011349963	11349963	9495	695	3931	A01
9495_698_3322	PROBES_2BP	interval rank	target_tm:76.00;probe_tm:75.80;freq: 4.15;count:01;rules:0000;score:0895	chr2:11348377-11350972	ATCTCCTCGACTTTCAACTCCTACAGACATTCAGACATGTGCAACACTCAA	0	1246698701	1246698701	522	698	experimental	CHR02FS011348609	11348609	9495	698	3322	A01
9495_701_4185	PROBES_2BP	interval rank	target_tm:76.00;probe_tm:75.80;freq: 3.77;count:01;rules:0000;score:0902	chr2:11348377-11350972	TGTCACTGAATCGGCTCTAAATCTCCTCGACTTTCAACTCCTACAGACATT	0	1246701791	1246701791	1385	701	experimental	CHR02FS011348589	11348589	9495	701	4185	A01
9495_703_4067	PROBES_2BP	interval rank	target_tm:76.00;probe_tm:75.20;freq:13.24;count:01;rules:0000;score:0799	chr2:11348377-11350972	AGCTCCTTGTCCAAAAACTTCATTCACCCTCTCATCGTTATCTTCATTTGGAAACAA	0	1246697468	1246697468	1267	703	experimental	CHR02FS011348693	11348693	9495	703	4067	A01
9495_704_3236	PROBES_2BP	interval rank	target_tm:76.00;probe_tm:75.90;freq: 7.00;count:01;rules:0000;score:0859	chr2:11348377-11350972	CACACCATATTTTGCAGGTGGCAGAGCGGATACTCGATAATAAAGAACTC	0	1246697511	1246697511	436	704	experimental	CHR02FS011350255	11350255	9495	704	3236	A01
9495_707_3681	PROBES_2BP	interval rank	target_tm:76.00;probe_tm:75.60;freq: 6.15;count:01;rules:0000;score:0863	chr2:11348377-11350972	TTCAAGTATTCTGGTGAGATACTTCGTCTCATATTGTCCTGATTTGGTGCGCA	0	1246698548	1246698548	881	707	experimental	CHR02FS011350431	11350431	9495	707	3681	A01
9495_714_3344	PROBES_2BP	interval rank	target_tm:76.00;probe_tm:73.20;freq:10.91;count:01;rules:0000;score:0773	chr2:11348377-11350972	TTTTTGACAACTCAGTTATTTACTCTTGGATTGAGTTGTTGGTTGTGGTGTTTTG	0	1246698277	1246698277	544	714	experimental	CHR02FS011349691	11349691	9495	714	3344	A01
9495_718_3806	PROBES_2BP	interval rank	target_tm:76.00;probe_tm:75.50;freq:10.26;count:01;rules:0000;score:0824	chr2:11348377-11350972	ACCCGAAATAAAAGCTCCTTGTCCAAAAACTTCATTCACCCTCTCATCGTTATC	0	1246698856	1246698856	1006	718	experimental	CHR02FS011348681	11348681	9495	718	3806	A01
9495_720_4008	PROBES_2BP	interval rank	target_tm:76.00;probe_tm:72.20;freq:16.75;count:01;rules:0000;score:0722	chr2:11348377-11350972	TTCTTATCATGTCTGGATTTTGATTCATTCAGATTCTATTGGCTACTTAGGTTTTTGTAA	0	1246698317	1246698317	1208	720	experimental	CHR02FS011349455	11349455	9495	720	4008	A01
9495_720_4080	PROBES_2BP	interval rank	target_tm:76.00;probe_tm:78.40;freq: 7.13;count:01;rules:0000;score:0812	chr2:11348377-11350972	TGAGTATGACCATGAACAAGTCGCCGTCTTTAGTGGTGGTTGCGGCTACT	0	1246700225	1246700225	1280	720	experimental	CHR02FS011349015	11349015	9495	720	4080	A01
9495_728_4028	PROBES_2BP	interval rank	target_tm:76.00;probe_tm:75.80;freq: 3.49;count:01;rules:0000;score:0907	chr2:11348377-11350972	TCACTGTACCTATATGGGAAGTGCTTTTATTGGGACTCTGGGTACTTTGGT	0	1246703523	1246703523	1228	728	experimental	CHR02FS011350773	11350773	9495	728	4028	A01
9495_730_3036	PROBES_2BP	interval rank	target_tm:76.00;probe_tm:70.20;freq:30.51;count:01;rules:-400;score:0239	chr2:11348377-11350972	TTTTTTTTCTCCTTCTTATCTTCTTGTTATGGGTTGATTGGTAATCTTTAGAA	0	1246699154	1246699154	236	730	experimental	CHR02FS011349325	11349325	9495	730	3036	A01
9495_731_3175	PROBES_2BP	interval rank	target_tm:76.00;probe_tm:75.80;freq: 6.26;count:01;rules:0000;score:0865	chr2:11348377-11350972	TCACTTCTACAACATCTACTTTGCTCATAGTGCTGGTGGACGAATGATTGG	0	1246701233	1246701233	375	731	experimental	CHR02FS011350139	11350139	9495	731	3175	A01
9495_733_3583	PROBES_2BP	interval rank	target_tm:76.00;probe_tm:72.50;freq: 8.17;count:01;rules:0000;score:0780	chr2:11348377-11350972	TAACTGAATGTTACCGGAGTTTTGGACTTTCAATCTTAACGTTATCTCTTATTC	0	1246699300	1246699300	783	733	experimental	CHR02FS011349793	11349793	9495	733	3583	A01
9495_736_3514	PROBES_2BP	interval rank	target_tm:76.00;probe_tm:72.50;freq:12.71;count:01;rules:0000;score:0748	chr2:11348377-11350972	CGAATGATTGGCAGAAAGGTAAAAACTTTGTGCACTAAAACCATTTGGAAAAT	0	1246700695	1246700695	714	736	experimental	CHR02FS011350179	11350179	9495	736	3514	A01
9495_740_3636	PROBES_2BP	interval rank	target_tm:76.00;probe_tm:70.90;freq:14.31;count:01;rules:0000;score:0708	chr2:11348377-11350972	TCTCTTATTCTTGATTAGCTCGTAATTAAAAACTGAGTTTGCTTATGTATTGGAAAA	0	1246699087	1246699087	836	740	experimental	CHR02FS011349837	11349837	9495	740	3636	A01
9495_741_3253	PROBES_2BP	interval rank	target_tm:76.00;probe_tm:75.90;freq: 4.11;count:01;rules:0000;score:0898	chr2:11348377-11350972	TATAACTGTCACTGAATCGGCTCTAAATCTCCTCGACTTTCAACTCCTACAGACATT	0	1246702286	1246702286	453	741	experimental	CHR02FS011348583	11348583	9495	741	3253	A01
9495_749_3999	PROBES_2BP	interval rank	target_tm:76.00;probe_tm:73.50;freq:15.45;count:01;rules:0000;score:0754	chr2:11348377-11350972	GATTGAGTTGGTTATAGACTTATAGTGATGGTTTGATATGAATTGAAGTACTCTTAGGATG	0	1246699550	1246699550	1199	749	experimental	CHR02FS011349521	11349521	9495	749	3999	A01
9495_754_3036	PROBES_2BP	interval rank	target_tm:76.00;probe_tm:75.80;freq:16.20;count:01;rules:-300;score:0497	chr2:11348377-11350972	TTAGCTTTGAATTTTTTCTGAAAGCACACCATATTTTGCAGGTGGCAGAGCGGATACT	0	1246703452	1246703452	236	754	experimental	CHR02FS011350231	11350231	9495	754	3036	A01
9495_759_3615	PROBES_2BP	interval rank	target_tm:76.00;probe_tm:76.80;freq: 6.87;count:01;rules:0000;score:0847	chr2:11348377-11350972	AATGGGACGGCGAACTTTCTCAATTGTTGCAGAACGTTAGGGAGAAACTG	0	1246697983	1246697983	815	759	experimental	CHR02FS011350315	11350315	9495	759	3615	A01
9495_759_4035	PROBES_2BP	interval rank	target_tm:76.00;probe_tm:76.80;freq: 4.95;count:01;rules:0000;score:0870	chr2:11348377-11350972	GAGGAACGTCCTGTTGCTAAATGGGAACCTACTGTTGAAGGTTACTTGAG	0	1246700039	1246700039	1235	759	experimental	CHR02FS011349197	11349197	9495	759	4035	A01
9495_760_3750	PROBES_2BP	interval rank	target_tm:76.00;probe_tm:76.00;freq:10.48;count:01;rules:0000;score:0832	chr2:11348377-11350972	AGGAACAAGGTTACGAGATTCCAGAACCAACAGCTCCTGGTAAAACATATTCTCAA	0	1246700143	1246700143	950	760	experimental	CHR02FS011350039	11350039	9495	760	3750	A01
9495_762_3528	PROBES_2BP	interval rank	target_tm:76.00;probe_tm:71.50;freq:12.66;count:01;rules:0000;score:0728	chr2:11348377-11350972	TCAAATTAATAACTTTTCTGCCGTTTTATAGCTCAAATACAAGTTCAATGATCAGTGTA	0	1246699319	1246699319	728	762	experimental	CHR02FS011350617	11350617	9495	762	3528	A01
9495_765_4005	PROBES_2BP	interval rank	target_tm:76.00;probe_tm:75.30;freq: 9.70;count:01;rules:0000;score:0824	chr2:11348377-11350972	ACCATTTTTCTATTCCGATCAAACCATGGCGTATTTAGCTCCGATTTCTTCATCCT	0	1246698247	1246698247	1205	765	experimental	CHR02FS011348869	11348869	9495	765	4005	A01
9495_766_3328	PROBES_2BP	interval rank	target_tm:76.00;probe_tm:73.80;freq:13.50;count:01;rules:0000;score:0770	chr2:11348377-11350972	GGTTACGAGATTCCAGAACCAACAGCTCCTGGTAAAACATATTCTCAATATTTAAA	0	1246703285	1246703285	528	766	experimental	CHR02FS011350047	11350047	9495	766	3328	A01
9495_769_3785	PROBES_2BP	interval rank	target_tm:76.00;probe_tm:72.40;freq:13.73;count:01;rules:0000;score:0741	chr2:11348377-11350972	GATTTAAGGTTGATTATATGTACAACTTGTGAAATCTAACTGAATGTTACCGGAGT	0	1246701202	1246701202	985	769	experimental	CHR02FS011349757	11349757	9495	769	3785	A01
9495_770_3496	PROBES_2BP	interval rank	target_tm:76.00;probe_tm:74.30;freq:11.32;count:01;rules:0000;score:0793	chr2:11348377-11350972	GTCAATGAAGCATCAACAACATGTTTACTAGTTAGAACTGATCATTGATATGCATCACAGAAATATAC	0	1246701540	1246701540	696	770	experimental	CHR02FS011350849	11350849	9495	770	3496	A01
9495_775_3051	PROBES_2BP	interval rank	target_tm:76.00;probe_tm:73.00;freq:12.80;count:01;rules:0000;score:0758	chr2:11348377-11350972	TCAGATTCTATTGGCTACTTAGGTTTTTGTAACTATTGGATTGAGTTGGTTATAGAC	0	1246698758	1246698758	251	775	experimental	CHR02FS011349483	11349483	9495	775	3051	A01
9495_777_3737	PROBES_2BP	interval rank	target_tm:76.00;probe_tm:70.90;freq:25.14;count:01;rules:-350;score:0317	chr2:11348377-11350972	ATTGGAAAAAGATCTTTATGCAAAAGTAGGTCTTTTTTTCTTGTGTAATCATCTCA	0	1246700262	1246700262	937	777	experimental	CHR02FS011349885	11349885	9495	777	3737	A01
9495_778_3942	PROBES_2BP	interval rank	target_tm:76.00;probe_tm:72.20;freq:16.10;count:01;rules:0000;score:0725	chr2:11348377-11350972	GTAACTATTGGATTGAGTTGGTTATAGACTTATAGTGATGGTTTGATATGAATTGAAGTA	0	1246698831	1246698831	1142	778	experimental	CHR02FS011349511	11349511	9495	778	3942	A01
9495_779_3577	PROBES_2BP	interval rank	target_tm:76.00;probe_tm:73.80;freq:14.66;count:01;rules:0000;score:0764	chr2:11348377-11350972	TTTACTCTTGGATTGAGTTGTTGGTTGTGGTGTTTTGTATGAATGGTGGATTTAAG	0	1246702130	1246702130	777	779	experimental	CHR02FS011349709	11349709	9495	779	3577	A01
9495_786_3926	PROBES_2BP	interval rank	target_tm:76.00;probe_tm:75.90;freq: 9.18;count:01;rules:0000;score:0840	chr2:11348377-11350972	GTATCCCTCTTCTCTATTCCTTCAAGCCAACTAAAACTACATTGCGTGACTTCTTCT	0	1246699995	1246699995	1126	786	experimental	CHR02FS011348809	11348809	9495	786	3926	A01
9495_787_2823	PROBES_2BP	interval rank	target_tm:76.00;probe_tm:72.20;freq:23.94;count:01;rules:-350;score:0347	chr2:11348377-11350972	TGGAAAAAGATCTTTATGCAAAAGTAGGTCTTTTTTTCTTGTGTAATCATCTCATGATC	0	1246698032	1246698032	23	787	experimental	CHR02FS011349887	11349887	9495	787	2823	A01
9495_788_3106	PROBES_2BP	interval rank	target_tm:76.00;probe_tm:75.80;freq:10.76;count:01;rules:-400;score:0426	chr2:11348377-11350972	AAACCATGGCGTATTTAGCTCCGATTTCTTCATCCTTATCCATATTCAAGAATCCCCA	0	1246700533	1246700533	306	788	experimental	CHR02FS011348889	11348889	9495	788	3106	A01
9495_790_3098	PROBES_2BP	interval rank	target_tm:76.00;probe_tm:75.70;freq:10.26;count:01;rules:0000;score:0828	chr2:11348377-11350972	GGAATTAGCAGAGAAGGATCCTCAAGCATTCATTTGTCACTTCTACAACATCTACTTTG	0	1246701857	1246701857	298	790	experimental	CHR02FS011350103	11350103	9495	790	3098	A01
9495_800_3786	PROBES_2BP	interval rank	target_tm:76.00;probe_tm:71.60;freq:31.22;count:01;rules:0000;score:0665	chr2:11348377-11350972	CCATTTGATAAAAATCATTCCTTTGCCTCATTTCTTATGTTGTTTTGGATTTGAATC	0	1246702577	1246702577	986	800	experimental	CHR02FS011349625	11349625	9495	800	3786	A01
9495_804_3630	PROBES_2BP	interval rank	target_tm:76.00;probe_tm:75.30;freq: 5.52;count:01;rules:0000;score:0864	chr2:11348377-11350972	AAAGAGACTAAATCTATTGAGGAACGTCCTGTTGCTAAATGGGAACCTACTGTTGA	0	1246702566	1246702566	830	804	experimental	CHR02FS011349179	11349179	9495	804	3630	A01
9495_806_4166	PROBES_2BP	interval rank	target_tm:76.00;probe_tm:72.70;freq:21.10;count:01;rules:-350;score:0366	chr2:11348377-11350972	GATCTTTATGCAAAAGTAGGTCTTTTTTTCTTGTGTAATCATCTCATGATCTAATTCTGCATA	0	1246699486	1246699486	1366	806	experimental	CHR02FS011349895	11349895	9495	806	4166	A01
9495_807_3375	PROBES_2BP	interval rank	target_tm:76.00;probe_tm:74.30;freq:14.62;count:01;rules:0000;score:0774	chr2:11348377-11350972	GTAGTATCTACCCTTTTGATAAAGATGGTTCCTTTGCTTCATTTCTTATCATGTCTGGA	0	1246702636	1246702636	575	807	experimental	CHR02FS011349413	11349413	9495	807	3375	A01
9495_813_2973	PROBES_2BP	interval rank	target_tm:76.00;probe_tm:73.20;freq:11.42;count:01;rules:0000;score:0770	chr2:11348377-11350972	GAGTGTTTTTAGATCTTAGTAGTATCTACCCTTTTGATAAAGATGGTTCCTTTGC	0	1246698835	1246698835	173	813	experimental	CHR02FS011349395	11349395	9495	813	2973	A01
9495_815_3495	PROBES_2BP	interval rank	target_tm:76.00;probe_tm:71.60;freq:15.23;count:01;rules:0000;score:0717	chr2:11348377-11350972	ACATATTACAAGGAGAAACAAACATGACTGACCAAATTTGGCAACTTATAAACTAA	0	1246703488	1246703488	695	815	experimental	CHR02FS011350931	11350931	9495	815	3495	A01
9495_831_3637	PROBES_2BP	interval rank	target_tm:76.00;probe_tm:72.80;freq:17.06;count:01;rules:0000;score:0733	chr2:11348377-11350972	TCATTTCTTATCATGTCTGGATTTTGATTCATTCAGATTCTATTGGCTACTTAGGTTTTTG	0	1246701530	1246701530	837	831	experimental	CHR02FS011349451	11349451	9495	831	3637	A01
9495_835_3027	PROBES_2BP	interval rank	target_tm:76.00;probe_tm:76.20;freq:10.33;count:01;rules:0000;score:0829	chr2:11348377-11350972	TTGGTCACTAATATGGTGGGCCTAAGAAGAGTCAATGAAGCATCAACAACATGTTTACTAG	0	1246701600	1246701600	227	835	experimental	CHR02FS011350819	11350819	9495	835	3027	A01
9495_835_3053	PROBES_2BP	interval rank	target_tm:76.00;probe_tm:71.70;freq:22.12;count:01;rules:-300;score:0392	chr2:11348377-11350972	TTTGTGCACTAAAACCATTTGGAAAATTAGCTTTGAATTTTTTCTGAAAGCACAC	0	1246698118	1246698118	253	835	experimental	CHR02FS011350205	11350205	9495	835	3053	A01
9495_839_3599	PROBES_2BP	interval rank	target_tm:76.00;probe_tm:72.40;freq:16.52;count:01;rules:0000;score:0727	chr2:11348377-11350972	AAAATTGAGTACATATTACAAGGAGAAACAAACATGACTGACCAAATTTGGCAACT	0	1246702867	1246702867	799	839	experimental	CHR02FS011350921	11350921	9495	839	3599	A01
9495_845_4145	PROBES_2BP	interval rank	target_tm:76.00;probe_tm:74.30;freq:13.60;count:01;rules:0000;score:0779	chr2:11348377-11350972	AGACTTCATACTAAAGATCAAGCTAAGGAAGGTGAGAAAGAGACTAAATCTATTGAGGA	0	1246701122	1246701122	1345	845	experimental	CHR02FS011349143	11349143	9495	845	4145	A01
9495_847_3773	PROBES_2BP	interval rank	target_tm:76.00;probe_tm:75.70;freq:40.02;count:01;rules:0000;score:0729	chr2:11348377-11350972	ACTCTCAAGATTCCAATTTTCTTCTTCCTCACCGAACCCACTTTTCCTTCGA	0	1246698524	1246698524	973	847	experimental	CHR02FS011348947	11348947	9495	847	3773	A01
9495_849_3765	PROBES_2BP	interval rank	target_tm:76.00;probe_tm:72.50;freq: 7.95;count:01;rules:0000;score:0782	chr2:11348377-11350972	TCTAACTGAATGTTACCGGAGTTTTGGACTTTCAATCTTAACGTTATCTCTTAT	0	1246700708	1246700708	965	849	experimental	CHR02FS011349791	11349791	9495	849	3765	A01
9495_852_3118	PROBES_2BP	interval rank	target_tm:76.00;probe_tm:72.40;freq:13.51;count:01;rules:0000;score:0742	chr2:11348377-11350972	GTGATTTGGAGTGTTTTTAGATCTTAGTAGTATCTACCCTTTTGATAAAGATGGT	0	1246699836	1246699836	318	852	experimental	CHR02FS011349387	11349387	9495	852	3118	A01
9495_854_3470	PROBES_2BP	interval rank	target_tm:76.00;probe_tm:75.90;freq: 7.71;count:01;rules:0000;score:0852	chr2:11348377-11350972	AGCGGATACTCGATAATAAAGAACTCGAGTTCTACAAATGGGACGGCGAA	0	1246701893	1246701893	670	854	experimental	CHR02FS011350279	11350279	9495	854	3470	A01
9495_854_4034	PROBES_2BP	interval rank	target_tm:76.00;probe_tm:72.50;freq:14.37;count:01;rules:0000;score:0739	chr2:11348377-11350972	GCTTCAAAGCTGTTACTAAGTTCAAGGTTCAAATTAATAACTTTTCTGCCGTT	0	1246699108	1246699108	1234	854	experimental	CHR02FS011350589	11350589	9495	854	4034	A01
9495_856_3504	PROBES_2BP	interval rank	target_tm:76.00;probe_tm:72.40;freq:13.66;count:01;rules:0000;score:0741	chr2:11348377-11350972	ATTCATTCAGATTCTATTGGCTACTTAGGTTTTTGTAACTATTGGATTGAGTTGGT	0	1246699438	1246699438	704	856	experimental	CHR02FS011349477	11349477	9495	856	3504	A01
9495_857_2809	PROBES_2BP	interval rank	target_tm:76.00;probe_tm:72.20;freq:10.73;count:01;rules:0000;score:0754	chr2:11348377-11350972	GACTTATAGTGATGGTTTGATATGAATTGAAGTACTCTTAGGATGGTAATCTATTAATAG	0	1246703022	1246703022	9	857	experimental	CHR02FS011349537	11349537	9495	857	2809	A01
9495_857_4195	PROBES_2BP	interval rank	target_tm:76.00;probe_tm:70.90;freq:11.00;count:01;rules:0000;score:0727	chr2:11348377-11350972	GTTTTGGACTTTCAATCTTAACGTTATCTCTTATTCTTGATTAGCTCGTAATTAA	0	1246699905	1246699905	1395	857	experimental	CHR02FS011349811	11349811	9495	857	4195	A01
9495_858_3366	PROBES_2BP	interval rank	target_tm:76.00;probe_tm:74.50;freq:11.98;count:01;rules:0000;score:0792	chr2:11348377-11350972	TAAAAGCTCCTTGTCCAAAAACTTCATTCACCCTCTCATCGTTATCTTCATTTGGAA	0	1246699776	1246699776	566	858	experimental	CHR02FS011348689	11348689	9495	858	3366	A01
9495_860_3878	PROBES_2BP	interval rank	target_tm:76.00;probe_tm:75.00;freq:11.56;count:01;rules:0000;score:0805	chr2:11348377-11350972	CCTAAGAAGAGTCAATGAAGCATCAACAACATGTTTACTAGTTAGAACTGATCATTGATATGCATCA	0	1246702179	1246702179	1078	860	experimental	CHR02FS011350839	11350839	9495	860	3878	A01
9495_863_3025	PROBES_2BP	interval rank	target_tm:76.00;probe_tm:71.00;freq:23.49;count:01;rules:0000;score:0674	chr2:11348377-11350972	CCTTCTTATCTTCTTGTTATGGGTTGATTGGTAATCTTTAGAAAAATTTGAAG	0	1246702546	1246702546	225	863	experimental	CHR02FS011349335	11349335	9495	863	3025	A01
9495_868_4078	PROBES_2BP	interval rank	target_tm:76.00;probe_tm:75.60;freq: 4.59;count:01;rules:0000;score:0884	chr2:11348377-11350972	TGAGATACTTCGTCTCATATTGTCCTGATTTGGTGCGCAGTGTCTCTAGATAT	0	1246701147	1246701147	1278	868	experimental	CHR02FS011350445	11350445	9495	868	4078	A01
9495_869_3139	PROBES_2BP	interval rank	target_tm:76.00;probe_tm:65.40;freq:35.95;count:01;rules:-450;score:0081	chr2:11348377-11350972	TTTTTTTTTACTATTATAACAATACTTTTTGAGATCACCAATTTTCTTATT	0	1246697649	1246697649	339	869	experimental	CHR02FS011348423	11348423	9495	869	3139	A01
9495_873_3307	PROBES_2BP	interval rank	target_tm:76.00;probe_tm:72.90;freq:13.43;count:01;rules:0000;score:0752	chr2:11348377-11350972	TGAGGTTTCTTGTGGATAGTAAATTGGTTTATGATACTCTTGAACTGATTATTCAAGAC	0	1246699668	1246699668	507	873	experimental	CHR02FS011349243	11349243	9495	873	3307	A01
9495_873_3567	PROBES_2BP	interval rank	target_tm:76.00;probe_tm:72.50;freq: 7.85;count:01;rules:0000;score:0783	chr2:11348377-11350972	AATCTAACTGAATGTTACCGGAGTTTTGGACTTTCAATCTTAACGTTATCTCT	0	1246701957	1246701957	767	873	experimental	CHR02FS011349789	11349789	9495	873	3567	A01
9495_876_3934	PROBES_2BP	interval rank	target_tm:76.00;probe_tm:73.60;freq:14.30;count:01;rules:0000;score:0762	chr2:11348377-11350972	TCCTGGTAAAACATATTCTCAATATTTAAAGGAATTAGCAGAGAAGGATCCTCAAGCAT	0	1246700542	1246700542	1134	876	experimental	CHR02FS011350073	11350073	9495	876	3934	A01
9495_887_2947	PROBES_2BP	interval rank	target_tm:76.00;probe_tm:76.80;freq: 5.29;count:01;rules:-400;score:0465	chr2:11348377-11350972	TTATATAGATGCCGAGTTCAAGAACACGGGGCTGGAAAGAGCGGAGAAAT	0	1246701598	1246701598	147	887	experimental	CHR02FS011349965	11349965	9495	887	2947	A01
9495_887_4083	PROBES_2BP	interval rank	target_tm:76.00;probe_tm:70.80;freq:22.23;count:01;rules:0000;score:0674	chr2:11348377-11350972	ATATTCCTGTATTATATTAATCATCTTCTACATGTATTAAACTCTTCTTTGCTTCAAAGC	0	1246698053	1246698053	1283	887	experimental	CHR02FS011350539	11350539	9495	887	4083	A01
9495_891_3001	PROBES_2BP	interval rank	target_tm:76.00;probe_tm:72.30;freq:19.98;count:01;rules:0000;score:0712	chr2:11348377-11350972	GAAACAAACATGACTGACCAAATTTGGCAACTTATAAACTAAATGTTTTTCTCTGCA	0	1246699418	1246699418	201	891	experimental	CHR02FS011350945	11350945	9495	891	3001	A01
9495_894_3544	PROBES_2BP	interval rank	target_tm:76.00;probe_tm:75.90;freq: 9.63;count:01;rules:0000;score:0836	chr2:11348377-11350972	GCTCATAGTGCTGGTGGACGAATGATTGGCAGAAAGGTAAAAACTTTGTG	0	1246700016	1246700016	744	894	experimental	CHR02FS011350161	11350161	9495	894	3544	A01
9495_902_2954	PROBES_2BP	interval rank	target_tm:76.00;probe_tm:71.60;freq:20.16;count:01;rules:0000;score:0697	chr2:11348377-11350972	AACAAACATGACTGACCAAATTTGGCAACTTATAAACTAAATGTTTTTCTCTGCAA	0	1246698306	1246698306	154	902	experimental	CHR02FS011350947	11350947	9495	902	2954	A01
9495_903_3495	PROBES_2BP	interval rank	target_tm:76.00;probe_tm:75.40;freq: 5.98;count:01;rules:0000;score:0861	chr2:11348377-11350972	CAACGCACTGTCGATATTACATAGACCCGAAATAAAAGCTCCTTGTCCAAAAACT	0	1246699041	1246699041	695	903	experimental	CHR02FS011348657	11348657	9495	903	3495	A01
9495_903_3995	PROBES_2BP	interval rank	target_tm:76.00;probe_tm:75.80;freq: 7.17;count:01;rules:0000;score:0855	chr2:11348377-11350972	TTTCTGCCGTTTTATAGCTCAAATACAAGTTCAATGATCAGTGTACATCTGATATAGCCAGAGGA	0	1246700479	1246700479	1195	903	experimental	CHR02FS011350631	11350631	9495	903	3995	A01
9495_904_4186	PROBES_2BP	interval rank	target_tm:76.00;probe_tm:75.60;freq: 8.20;count:01;rules:0000;score:0842	chr2:11348377-11350972	GGAGATGAGGTTTGTGGCTATGAGACTTCATACTAAAGATCAAGCTAAGGAAG	0	1246698466	1246698466	1386	904	experimental	CHR02FS011349121	11349121	9495	904	4186	A01
9495_907_3653	PROBES_2BP	interval rank	target_tm:76.00;probe_tm:68.70;freq:41.62;count:01;rules:0000;score:0587	chr2:11348377-11350972	TCTTCATTTGGAAACAACTAAACAATATTCTGTTTTATTAATATTTTCGCCTAT	0	1246702476	1246702476	853	907	experimental	CHR02FS011348733	11348733	9495	907	3653	A01
9495_911_3983	PROBES_2BP	interval rank	target_tm:76.00;probe_tm:75.70;freq: 4.53;count:01;rules:0000;score:0887	chr2:11348377-11350972	TTTTATTGGGACTCTGGGTACTTTGGTCACTAATATGGTGGGCCTAAGAAGA	0	1246699314	1246699314	1183	911	experimental	CHR02FS011350797	11350797	9495	911	3983	A01
9495_913_3983	PROBES_2BP	interval rank	target_tm:76.00;probe_tm:66.40;freq:45.24;count:01;rules:0000;score:0535	chr2:11348377-11350972	TATAACAATACTTTTTGAGATCACCAATTTTCTTATTTTATAACTAATTAATTC	0	1246699146	1246699146	1183	913	experimental	CHR02FS011348437	11348437	9495	913	3983	A01
9495_914_4124	PROBES_2BP	interval rank	target_tm:76.00;probe_tm:75.90;freq:11.42;count:01;rules:-400;score:0424	chr2:11348377-11350972	TGGCGTATTTAGCTCCGATTTCTTCATCCTTATCCATATTCAAGAATCCCCAACTCT	0	1246701035	1246701035	1324	914	experimental	CHR02FS011348895	11348895	9495	914	4124	A01
9495_917_2815	PROBES_2BP	interval rank	target_tm:76.00;probe_tm:75.60;freq: 6.22;count:01;rules:0000;score:0862	chr2:11348377-11350972	TGAAAGCACACCATATTTTGCAGGTGGCAGAGCGGATACTCGATAATAAAGAA	0	1246703316	1246703316	15	917	experimental	CHR02FS011350249	11350249	9495	917	2815	A01
9495_917_3373	PROBES_2BP	interval rank	target_tm:76.00;probe_tm:75.60;freq: 6.67;count:01;rules:0000;score:0857	chr2:11348377-11350972	ACTGAGAAATCGTTCAAGTATTCTGGTGAGATACTTCGTCTCATATTGTCCTGATTTGGT	0	1246697792	1246697792	573	917	experimental	CHR02FS011350419	11350419	9495	917	3373	A01
9495_917_3641	PROBES_2BP	interval rank	target_tm:76.00;probe_tm:73.80;freq:25.58;count:01;rules:-300;score:0424	chr2:11348377-11350972	GCCTCATTTCTTATGTTGTTTTGGATTTGAATCGTTCAGAGTTTTTTGACAACTCAG	0	1246699044	1246699044	841	917	experimental	CHR02FS011349649	11349649	9495	917	3641	A01
9495_921_3515	PROBES_2BP	interval rank	target_tm:76.00;probe_tm:70.90;freq:22.29;count:01;rules:-300;score:0376	chr2:11348377-11350972	CACTAAAACCATTTGGAAAATTAGCTTTGAATTTTTTCTGAAAGCACACCATAT	0	1246698667	1246698667	715	921	experimental	CHR02FS011350211	11350211	9495	921	3515	A01
9495_922_3320	PROBES_2BP	interval rank	target_tm:76.00;probe_tm:70.90;freq:13.57;count:01;rules:0000;score:0711	chr2:11348377-11350972	AAAACTGAGTTTGCTTATGTATTGGAAAAAGATCTTTATGCAAAAGTAGGTCTT	0	1246699988	1246699988	520	922	experimental	CHR02FS011349865	11349865	9495	922	3320	A01
9495_935_3833	PROBES_2BP	interval rank	target_tm:76.00;probe_tm:70.90;freq:22.57;count:01;rules:-350;score:0325	chr2:11348377-11350972	ACCAAAAAAATTGAGTACATATTACAAGGAGAAACAAACATGACTGACCAAATT	0	1246702033	1246702033	1033	935	experimental	CHR02FS011350915	11350915	9495	935	3833	A01
9495_940_3648	PROBES_2BP	interval rank	target_tm:76.00;probe_tm:72.30;freq:19.58;count:01;rules:0000;score:0713	chr2:11348377-11350972	TTTGGCAACTTATAAACTAAATGTTTTTCTCTGCAAATACCTATTGCTCATCTTCCT	0	1246697728	1246697728	848	940	experimental	CHR02FS011350967	11350967	9495	940	3648	A01
9495_940_3920	PROBES_2BP	interval rank	target_tm:76.00;probe_tm:75.50;freq: 3.76;count:01;rules:0000;score:0896	chr2:11348377-11350972	GATGATTCACTGTACCTATATGGGAAGTGCTTTTATTGGGACTCTGGGTACTTT	0	1246700370	1246700370	1120	940	experimental	CHR02FS011350767	11350767	9495	940	3920	A01
9495_947_3321	PROBES_2BP	interval rank	target_tm:76.00;probe_tm:74.50;freq:15.96;count:01;rules:0000;score:0772	chr2:11348377-11350972	CTATTAAAAATATAACTGTCACTGAATCGGCTCTAAATCTCCTCGACTTTCAACTCC	0	1246698945	1246698945	521	947	experimental	CHR02FS011348573	11348573	9495	947	3321	A01
9495_947_3345	PROBES_2BP	interval rank	target_tm:76.00;probe_tm:75.80;freq:39.49;count:01;rules:0000;score:0732	chr2:11348377-11350972	AAGATTCCAATTTTCTTCTTCCTCACCGAACCCACTTTTCCTTCGACCTAG	0	1246702449	1246702449	545	947	experimental	CHR02FS011348953	11348953	9495	947	3345	A01
9495_949_3063	PROBES_2BP	interval rank	target_tm:76.00;probe_tm:71.60;freq:14.02;count:01;rules:0000;score:0723	chr2:11348377-11350972	GTTCAAATTAATAACTTTTCTGCCGTTTTATAGCTCAAATACAAGTTCAATGATCAG	0	1246702364	1246702364	263	949	experimental	CHR02FS011350615	11350615	9495	949	3063	A01
9495_960_4002	PROBES_2BP	interval rank	target_tm:76.00;probe_tm:75.90;freq:15.08;count:01;rules:-700;score:0104	chr2:11348377-11350972	ACTGTTTTTTATATAGATGCCGAGTTCAAGAACACGGGGCTGGAAAGAGC	0	1246701848	1246701848	1202	960	experimental	CHR02FS011349957	11349957	9495	960	4002	A01
9495_962_3250	PROBES_2BP	interval rank	target_tm:76.00;probe_tm:70.20;freq:21.80;count:01;rules:-300;score:0363	chr2:11348377-11350972	CTAAAACCATTTGGAAAATTAGCTTTGAATTTTTTCTGAAAGCACACCATATT	0	1246700455	1246700455	450	962	experimental	CHR02FS011350213	11350213	9495	962	3250	A01
9495_964_3208	PROBES_2BP	interval rank	target_tm:76.00;probe_tm:75.00;freq:18.30;count:01;rules:-300;score:0472	chr2:11348377-11350972	TTGGAAAATTAGCTTTGAATTTTTTCTGAAAGCACACCATATTTTGCAGGTGGCAGAGC	0	1246699732	1246699732	408	964	experimental	CHR02FS011350223	11350223	9495	964	3208	A01
9495_973_3375	PROBES_2BP	interval rank	target_tm:76.00;probe_tm:75.80;freq: 6.77;count:01;rules:0000;score:0860	chr2:11348377-11350972	AGCACACCATATTTTGCAGGTGGCAGAGCGGATACTCGATAATAAAGAACT	0	1246700504	1246700504	575	973	experimental	CHR02FS011350253	11350253	9495	973	3375	A01
9495_978_4110	PROBES_2BP	interval rank	target_tm:76.00;probe_tm:76.80;freq: 4.58;count:01;rules:0000;score:0876	chr2:11348377-11350972	GCTTTTATTGGGACTCTGGGTACTTTGGTCACTAATATGGTGGGCCTAAG	0	1246700468	1246700468	1310	978	experimental	CHR02FS011350795	11350795	9495	978	4110	A01
9495_979_2929	PROBES_2BP	interval rank	target_tm:76.00;probe_tm:77.60;freq: 8.13;count:01;rules:0000;score:0818	chr2:11348377-11350972	GTGGTTCAAGGAACAAGGTTACGAGATTCCAGAACCAACAGCTCCTGGTA	0	1246703311	1246703311	129	979	experimental	CHR02FS011350031	11350031	9495	979	2929	A01
9495_984_2830	PROBES_2BP	interval rank	target_tm:76.00;probe_tm:66.40;freq:40.05;count:01;rules:0000;score:0543	chr2:11348377-11350972	TACTATTATAACAATACTTTTTGAGATCACCAATTTTCTTATTTTATAACTAAT	0	1246701556	1246701556	30	984	experimental	CHR02FS011348431	11348431	9495	984	2830	A01
9495_984_3162	PROBES_2BP	interval rank	target_tm:76.00;probe_tm:75.90;freq:38.29;count:01;rules:-400;score:0337	chr2:11348377-11350972	TCCATATTCAAGAATCCCCAACTCTCAAGATTCCAATTTTCTTCTTCCTCACCGAAC	0	1246697956	1246697956	362	984	experimental	CHR02FS011348927	11348927	9495	984	3162	A01
9495_985_3547	PROBES_2BP	interval rank	target_tm:76.00;probe_tm:75.80;freq: 5.08;count:01;rules:0000;score:0880	chr2:11348377-11350972	ATTGTCCTGATTTGGTGCGCAGTGTCTCTAGATATCTCAATACGTCTTGTG	0	1246703418	1246703418	747	985	experimental	CHR02FS011350463	11350463	9495	985	3547	A01
9495_986_2914	PROBES_2BP	interval rank	target_tm:76.00;probe_tm:72.50;freq:15.14;count:01;rules:0000;score:0736	chr2:11348377-11350972	CTTTGCTTCAAAGCTGTTACTAAGTTCAAGGTTCAAATTAATAACTTTTCTGCC	0	1246701960	1246701960	114	986	experimental	CHR02FS011350585	11350585	9495	986	2914	A01
9495_995_3769	PROBES_2BP	interval rank	target_tm:76.00;probe_tm:75.70;freq: 4.87;count:01;rules:0000;score:0881	chr2:11348377-11350972	AAAATATAACTGTCACTGAATCGGCTCTAAATCTCCTCGACTTTCAACTCCTACAGACA	0	1246701401	1246701401	969	995	experimental	CHR02FS011348579	11348579	9495	995	3769	A01
9495_1001_3819	PROBES_2BP	interval rank	target_tm:76.00;probe_tm:69.50;freq:16.06;count:01;rules:0000;score:0671	chr2:11348377-11350972	ACTAAAATGATGCACATTGTTTATATTCCTGTATTATATTAATCATCTTCTACATGTATTAA	0	1246699899	1246699899	1019	1001	experimental	CHR02FS011350517	11350517	9495	1001	3819	A01
9495_1005_4113	PROBES_2BP	interval rank	target_tm:76.00;probe_tm:71.50;freq:22.18;count:01;rules:0000;score:0688	chr2:11348377-11350972	TCCTGTATTATATTAATCATCTTCTACATGTATTAAACTCTTCTTTGCTTCAAAGCTGTTA	0	1246699553	1246699553	1313	1005	experimental	CHR02FS011350543	11350543	9495	1005	4113	A01
9495_1008_2994	PROBES_2BP	interval rank	target_tm:76.00;probe_tm:68.70;freq:24.98;count:01;rules:0000;score:0623	chr2:11348377-11350972	TTATTAATATTTTCGCCTATTTAAAAATTCAATTAGAATAGTGTATCCCTCTTC	0	1246700133	1246700133	194	1008	experimental	CHR02FS011348767	11348767	9495	1008	2994	A01
9495_1008_3030	PROBES_2BP	interval rank	target_tm:76.00;probe_tm:76.80;freq: 6.89;count:01;rules:0000;score:0846	chr2:11348377-11350972	TCACCGAACCCACTTTTCCTTCGACCTAGGATTCAGATTCTGAGTATGAC	0	1246697552	1246697552	230	1008	experimental	CHR02FS011348975	11348975	9495	1008	3030	A01
9495_1008_3450	PROBES_2BP	interval rank	target_tm:76.00;probe_tm:71.50;freq:26.59;count:01;rules:-650;score:0025	chr2:11348377-11350972	GGTCTTTTTTTCTTGTGTAATCATCTCATGATCTAATTCTGCATACTGTTTTTTATATAGA	0	1246698462	1246698462	650	1008	experimental	CHR02FS011349913	11349913	9495	1008	3450	A01
9495_1012_3162	PROBES_2BP	interval rank	target_tm:76.00;probe_tm:75.80;freq:10.37;count:01;rules:0000;score:0829	chr2:11348377-11350972	GGTCACTAATATGGTGGGCCTAAGAAGAGTCAATGAAGCATCAACAACATGTTTACTA	0	1246697944	1246697944	362	1012	experimental	CHR02FS011350821	11350821	9495	1012	3162	A01
9495_1013_3445	PROBES_2BP	interval rank	target_tm:76.00;probe_tm:74.30;freq:11.09;count:01;rules:0000;score:0794	chr2:11348377-11350972	GAGTCAATGAAGCATCAACAACATGTTTACTAGTTAGAACTGATCATTGATATGCATCACAGAAATATA	0	1246700782	1246700782	645	1013	experimental	CHR02FS011350847	11350847	9495	1013	3445	A01
9495_1013_4143	PROBES_2BP	interval rank	target_tm:76.00;probe_tm:73.60;freq:14.46;count:01;rules:0000;score:0761	chr2:11348377-11350972	ACTGACTCTTCTATATATGTTGGATAGAATTCTGTGAACTTTTGACATCTTTATGGTTGG	0	1246703499	1246703499	1343	1013	experimental	CHR02FS011350695	11350695	9495	1013	4143	A01
9495_1017_2981	PROBES_2BP	interval rank	target_tm:76.00;probe_tm:67.10;freq:45.90;count:01;rules:0000;score:0548	chr2:11348377-11350972	TACTTTTTGAGATCACCAATTTTCTTATTTTATAACTAATTAATTCTTTCAAGA	0	1246700544	1246700544	181	1017	experimental	CHR02FS011348445	11348445	9495	1017	2981	A01
9495_1018_2888	PROBES_2BP	interval rank	target_tm:76.00;probe_tm:75.90;freq:10.58;count:01;rules:0000;score:0829	chr2:11348377-11350972	TTTGTGGAGGAGATGAGGTTTGTGGCTATGAGACTTCATACTAAAGATCAAGCTAAG	0	1246700943	1246700943	88	1018	experimental	CHR02FS011349113	11349113	9495	1018	2888	A01
9495_1018_3832	PROBES_2BP	interval rank	target_tm:76.00;probe_tm:73.40;freq:15.92;count:01;rules:0000;score:0750	chr2:11348377-11350972	TGCTTCATTTCTTATCATGTCTGGATTTTGATTCATTCAGATTCTATTGGCTACTTAGGTTT	0	1246698823	1246698823	1032	1018	experimental	CHR02FS011349447	11349447	9495	1018	3832	A01
9495_1022_4066	PROBES_2BP	interval rank	target_tm:76.00;probe_tm:75.80;freq: 5.26;count:01;rules:0000;score:0878	chr2:11348377-11350972	CTACAACATCTACTTTGCTCATAGTGCTGGTGGACGAATGATTGGCAGAAA	0	1246700930	1246700930	1266	1022	experimental	CHR02FS011350145	11350145	9495	1022	4066	A01
9495_1025_3587	PROBES_2BP	interval rank	target_tm:76.00;probe_tm:76.80;freq:14.24;count:01;rules:0000;score:0794	chr2:11348377-11350972	GAAGAGGTATCCTGGAGAATCAAAGGGTTTTGTGGAGGAGATGAGGTTTG	0	1246703305	1246703305	787	1025	experimental	CHR02FS011349085	11349085	9495	1025	3587	A01
9495_1026_4138	PROBES_2BP	interval rank	target_tm:76.00;probe_tm:71.70;freq:10.67;count:01;rules:0000;score:0745	chr2:11348377-11350972	AAAAATTCAATTAGAATAGTGTATCCCTCTTCTCTATTCCTTCAAGCCAACTAAA	0	1246700581	1246700581	1338	1026	experimental	CHR02FS011348789	11348789	9495	1026	4138	A01
9495_1029_3841	PROBES_2BP	interval rank	target_tm:76.00;probe_tm:69.40;freq:19.31;count:01;rules:0000;score:0656	chr2:11348377-11350972	ATTAATATTTTCGCCTATTTAAAAATTCAATTAGAATAGTGTATCCCTCTTCTC	0	1246699241	1246699241	1041	1029	experimental	CHR02FS011348769	11348769	9495	1029	3841	A01
9495_1030_3088	PROBES_2BP	interval rank	target_tm:76.00;probe_tm:72.80;freq:20.63;count:01;rules:-350;score:0369	chr2:11348377-11350972	TGCAAAAGTAGGTCTTTTTTTCTTGTGTAATCATCTCATGATCTAATTCTGCATACTGTTT	0	1246698782	1246698782	288	1030	experimental	CHR02FS011349903	11349903	9495	1030	3088	A01
9495_1031_3115	PROBES_2BP	interval rank	target_tm:76.00;probe_tm:75.90;freq: 7.84;count:01;rules:0000;score:0851	chr2:11348377-11350972	CCTAGGATTCAGATTCTGAGTATGACCATGAACAAGTCGCCGTCTTTAGT	0	1246702891	1246702891	315	1031	experimental	CHR02FS011348999	11348999	9495	1031	3115	A01
9495_1032_4140	PROBES_2BP	interval rank	target_tm:76.00;probe_tm:75.80;freq: 3.46;count:01;rules:0000;score:0908	chr2:11348377-11350972	ATTCAGACATGTGCAACACTCAACGCACTGTCGATATTACATAGACCCGAAATAAAAG	0	1246702085	1246702085	1340	1032	experimental	CHR02FS011348637	11348637	9495	1032	4140	A01
9495_1039_3643	PROBES_2BP	interval rank	target_tm:76.00;probe_tm:75.60;freq: 7.23;count:01;rules:0000;score:0851	chr2:11348377-11350972	TTGGTCTATAAATGGTGATGATTCACTGTACCTATATGGGAAGTGCTTTTATTGGGACTC	0	1246702597	1246702597	843	1039	experimental	CHR02FS011350751	11350751	9495	1039	3643	A01
9497_1_591	PROBES_2BP	interval rank	target_tm:76.00;probe_tm:75.80;freq: 6.85;count:01;rules:0000;score:0859	chr2:17762747-17765829	TGGATGGACTAAGAACAATGGTTAGTCTTCGGAGTAAGACTTTGACTGATGTGAGAAT	0	176648466	176648466	591	1	experimental	CHR02FS017764409	17764409	9497	1	591	A03
9497_4_1328	PROBES_2BP	interval rank	target_tm:76.00;probe_tm:73.60;freq:12.02;count:01;rules:0000;score:0774	chr2:17762747-17765829	ACAAACTCAATGAGTTTCTCACAACTAATGCCTCAACATATTACACACAGAAAGAACAAA	0	176649266	176649266	1328	4	experimental	CHR02FS017765537	17765537	9497	4	1328	A03
9497_6_816	PROBES_2BP	interval rank	target_tm:76.00;probe_tm:78.40;freq: 8.68;count:01;rules:0000;score:0798	chr2:17762747-17765829	ATCGGTTTCGCACTGACCGCACCGCCAATGCAGATGGATTTGAGTTTATG	0	176647971	176647971	816	6	experimental	CHR02FS017764951	17764951	9497	6	816	A03
9497_10_1300	PROBES_2BP	interval rank	target_tm:76.00;probe_tm:75.50;freq: 9.57;count:01;rules:0000;score:0829	chr2:17762747-17765829	TTCCTTGAGTCTTTAGATCTCTCCAACTTCTATCACTGGACTGAAGACTTACCT	0	176647304	176647304	1300	10	experimental	CHR02FS017763721	17763721	9497	10	1300	A03
9497_12_1010	PROBES_2BP	interval rank	target_tm:76.00;probe_tm:77.60;freq: 4.21;count:01;rules:0000;score:0866	chr2:17762747-17765829	AAACTTAAGGGATGTACAGCTTAGAGCAGACTATTATCCGGCGCCGGAGA	0	176646108	176646108	1010	12	experimental	CHR02FS017765199	17765199	9497	12	1010	A03
9497_13_547	PROBES_2BP	interval rank	target_tm:76.00;probe_tm:75.80;freq:11.28;count:01;rules:0000;score:0823	chr2:17762747-17765829	TTGGAAGAGATTAGGATCAAGATAGAAGGAGATTGCAGAGGTAAACGCAGG	0	176650573	176650573	547	13	experimental	CHR02FS017764819	17764819	9497	13	547	A03
9497_18_674	PROBES_2BP	interval rank	target_tm:76.00;probe_tm:75.40;freq: 6.30;count:01;rules:0000;score:0857	chr2:17762747-17765829	ATCAATGTTGGAGAATTTTTGACGCCATTACCTATGACAGGACTAGATGACTGTC	0	176645232	176645232	674	18	experimental	CHR02FS017764759	17764759	9497	18	674	A03
9497_19_469	PROBES_2BP	interval rank	target_tm:76.00;probe_tm:75.60;freq: 6.02;count:01;rules:0000;score:0864	chr2:17762747-17765829	AAGAAGCAACAGTTAGGTTTCGAGGAGTCACAAACCTGCAATAAGCTTCTGTA	0	176650551	176650551	469	19	experimental	CHR02FS017765751	17765751	9497	19	469	A03
9497_20_866	PROBES_2BP	interval rank	target_tm:76.00;probe_tm:82.50;freq: 3.66;count:01;rules:0000;score:0778	chr2:17762747-17765829	GTGGCGGCGAGGCTTACACGGTTAGATCTCTTGACGGCGTCGTTCACCGA	0	176647339	176647339	866	20	experimental	CHR02FS017763799	17763799	9497	20	866	A03
9497_32_772	PROBES_2BP	interval rank	target_tm:76.00;probe_tm:75.60;freq: 7.37;count:01;rules:0000;score:0850	chr2:17762747-17765829	CCATTACCTATGACAGGACTAGATGACTGTCCGAATTTGGAAGAGATTAGGAT	0	176648630	176648630	772	32	experimental	CHR02FS017764783	17764783	9497	32	772	A03
9497_39_971	PROBES_2BP	interval rank	target_tm:76.00;probe_tm:77.60;freq: 4.29;count:01;rules:0000;score:0865	chr2:17762747-17765829	TTGAAGCTAGGACAGTTCCAAGGTGTTTGCTCTGCTACAGAATGGAGGAG	0	176645881	176645881	971	39	experimental	CHR02FS017764213	17764213	9497	39	971	A03
9497_46_794	PROBES_2BP	interval rank	target_tm:76.00;probe_tm:75.90;freq: 6.18;count:01;rules:0000;score:0868	chr2:17762747-17765829	CGATTCGAGGACCAATTGAACAGCCGCAACATCATTGACTGAAACTTGAA	0	176645747	176645747	794	46	experimental	CHR02FS017765287	17765287	9497	46	794	A03
9497_47_187	PROBES_2BP	interval rank	target_tm:76.00;probe_tm:80.00;freq: 6.66;count:01;rules:0000;score:0785	chr2:17762747-17765829	CTCGCTTCTCTCCCAATCGATCACCAGAACCTTCTCGCTCTCCGTCTCAA	0	176650487	176650487	187	47	experimental	CHR02FS017763493	17763493	9497	47	187	A03
9497_49_71	PROBES_2BP	interval rank	target_tm:76.00;probe_tm:80.00;freq: 8.71;count:01;rules:-800;score:-035	chr2:17762747-17765829	TCTTTCCTCTCCCCATGGGGTCACACTCTTCTCGCTTCTCTCCCAATCGA	0	176645286	176645286	71	49	experimental	CHR02FS017763463	17763463	9497	49	71	A03
9497_50_704	PROBES_2BP	interval rank	target_tm:76.00;probe_tm:75.80;freq:11.93;count:01;rules:0000;score:0819	chr2:17762747-17765829	CTTTGCTCTGGTTCCGACCAACAATCTATAACAAGACAAAGTTTCCATAAGCATCTGT	0	176646138	176646138	704	50	experimental	CHR02FS017765667	17765667	9497	50	704	A03
9497_51_329	PROBES_2BP	interval rank	target_tm:76.00;probe_tm:67.10;freq:27.76;count:01;rules:-450;score:0134	chr2:17762747-17765829	TTTTTTTTTGACATCGTATGTTCTTATATAATTAACCTCAAAGATAATTTAGAT	0	176649104	176649104	329	51	experimental	CHR02FS017762972	17762972	9497	51	329	A03
9497_54_382	PROBES_2BP	interval rank	target_tm:76.00;probe_tm:79.20;freq: 6.45;count:01;rules:0000;score:0803	chr2:17762747-17765829	TACTTTGAATTCGTCGGAGACGAGACTCTCTCCGCCGTAGCTACCAGTTC	0	176649928	176649928	382	54	experimental	CHR02FS017763937	17763937	9497	54	382	A03
9497_54_522	PROBES_2BP	interval rank	target_tm:76.00;probe_tm:78.40;freq:10.45;count:01;rules:0000;score:0784	chr2:17762747-17765829	AGAGTGGAAACTAGTGAGGCTGACCACGAAGAGGAGGATGATGGTTACGA	0	176644664	176644664	522	54	experimental	CHR02FS017764591	17764591	9497	54	522	A03
9497_56_968	PROBES_2BP	interval rank	target_tm:76.00;probe_tm:75.60;freq:10.17;count:01;rules:0000;score:0826	chr2:17762747-17765829	GTCTTCGGAGTAAGACTTTGACTGATGTGAGAATCTCTTGCTGCAAGAATCTT	0	176650775	176650775	968	56	experimental	CHR02FS017764433	17764433	9497	56	968	A03
9497_57_763	PROBES_2BP	interval rank	target_tm:76.00;probe_tm:76.80;freq: 6.53;count:01;rules:0000;score:0850	chr2:17762747-17765829	GCGATTTGACTGATATGGGTTTGGTGGCTATAGGGAGAGGATGTTGTAAG	0	176645115	176645115	763	57	experimental	CHR02FS017764319	17764319	9497	57	763	A03
9497_62_502	PROBES_2BP	interval rank	target_tm:76.00;probe_tm:77.60;freq: 3.29;count:01;rules:0000;score:0884	chr2:17762747-17765829	AATCTCGCAGGTCTTAAGACGGTGCAGTATCTCTTTACAGCTCGGCCTTT	0	176645399	176645399	502	62	experimental	CHR02FS017765621	17765621	9497	62	502	A03
9497_63_1209	PROBES_2BP	interval rank	target_tm:76.00;probe_tm:76.80;freq: 4.58;count:01;rules:0000;score:0876	chr2:17762747-17765829	TTGAGCCGATTTGTGATCGGATCAAGAGACTGCATATAGACTGTGTGTGG	0	176650177	176650177	1209	63	experimental	CHR02FS017764511	17764511	9497	63	1209	A03
9497_76_700	PROBES_2BP	interval rank	target_tm:76.00;probe_tm:73.30;freq:16.30;count:01;rules:0000;score:0746	chr2:17762747-17765829	GTTTACTAAAATATAGCAAGGGTTCCAAAAGAAGCAACAGTTAGGTTTCGAG	0	176644685	176644685	700	76	experimental	CHR02FS017765723	17765723	9497	76	700	A03
9497_78_366	PROBES_2BP	interval rank	target_tm:76.00;probe_tm:75.70;freq:10.32;count:01;rules:0000;score:0827	chr2:17762747-17765829	GGCATTGAATTCTAAATGCAAGAAGTTAAGAGTATTGAAGCTAGGACAGTTCCAAGGTG	0	176646828	176646828	366	78	experimental	CHR02FS017764179	17764179	9497	78	366	A03
9497_80_482	PROBES_2BP	interval rank	target_tm:76.00;probe_tm:66.40;freq:25.67;count:01;rules:0000;score:0575	chr2:17762747-17765829	ATCGTATGTTCTTATATAATTAACCTCAAAGATAATTTAGATTTAATCATTTAAA	0	176647739	176647739	482	80	experimental	CHR02FS017762984	17762984	9497	80	482	A03
9497_84_102	PROBES_2BP	interval rank	target_tm:76.00;probe_tm:72.90;freq:15.60;count:01;rules:0000;score:0741	chr2:17762747-17765829	TATATCTGTATTGACTTCAGAAACTGGTCCATTTTATTTGTATGGTCAAGAGTGTTTTG	0	176646627	176646627	102	84	experimental	CHR02FS017765357	17765357	9497	84	102	A03
9497_84_484	PROBES_2BP	interval rank	target_tm:76.00;probe_tm:76.80;freq:12.95;count:01;rules:0000;score:0801	chr2:17762747-17765829	GACCGCACCGCCAATGCAGATGGATTTGAGTTTATGGGAAAGATTCTTCT	0	176650327	176650327	484	84	experimental	CHR02FS017764965	17764965	9497	84	484	A03
9497_85_103	PROBES_2BP	interval rank	target_tm:76.00;probe_tm:72.30;freq:15.22;count:01;rules:0000;score:0731	chr2:17762747-17765829	TTGGTTTCTCCAAAATAGTATATCATCGTATAAGTACGCATAACAATCTTTTTGACCA	0	176646917	176646917	103	85	experimental	CHR02FS017762788	17762788	9497	85	103	A03
9497_86_300	PROBES_2BP	interval rank	target_tm:76.00;probe_tm:79.20;freq: 6.13;count:01;rules:-400;score:0407	chr2:17762747-17765829	GAAGCTGGAGATTCAGCTGTCACGGCGGGGACGCTAATTGAAGTTTTCTC	0	176649292	176649292	300	86	experimental	CHR02FS017764057	17764057	9497	86	300	A03
9497_87_427	PROBES_2BP	interval rank	target_tm:76.00;probe_tm:76.80;freq: 7.61;count:01;rules:0000;score:0839	chr2:17762747-17765829	GCTCTCCGTCTCAAATTCTGTTTCCCTTTCGTCGAGTCTCTAAACGTCTA	0	176649430	176649430	427	87	experimental	CHR02FS017763529	17763529	9497	87	427	A03
9497_91_1225	PROBES_2BP	interval rank	target_tm:76.00;probe_tm:75.70;freq: 6.38;count:01;rules:0000;score:0862	chr2:17762747-17765829	TTGAGATTCAAGGGTGTGAGAATGTAACAGTGGATGGACTAAGAACAATGGTTAGTCTT	0	176648806	176648806	1225	91	experimental	CHR02FS017764379	17764379	9497	91	1225	A03
9497_93_1043	PROBES_2BP	interval rank	target_tm:76.00;probe_tm:75.90;freq: 7.76;count:01;rules:0000;score:0852	chr2:17762747-17765829	TTCGAGGAAGAACACTGCTCAACTAGTGATGTGAATGGATTCTGTTCTGAAGATAGA	0	176650204	176650204	1043	93	experimental	CHR02FS017764669	17764669	9497	93	1043	A03
9497_105_429	PROBES_2BP	interval rank	target_tm:76.00;probe_tm:75.50;freq:15.63;count:01;rules:0000;score:0793	chr2:17762747-17765829	ATGATAAAACTCAAATGAAGAAGCCGGAGAGATCTGGAGTACAAACTCAATGAGTTTCTCA	0	176645217	176645217	429	105	experimental	CHR02FS017765497	17765497	9497	105	429	A03
9497_107_725	PROBES_2BP	interval rank	target_tm:76.00;probe_tm:75.30;freq: 9.30;count:01;rules:0000;score:0827	chr2:17762747-17765829	TTCCTATTTTTGAACACTGTGGTGGTTTCCTTGAGTCTTTAGATCTCTCCAACTTC	0	176647637	176647637	725	107	experimental	CHR02FS017763695	17763695	9497	107	725	A03
9497_109_1111	PROBES_2BP	interval rank	target_tm:76.00;probe_tm:75.30;freq: 8.57;count:01;rules:0000;score:0833	chr2:17762747-17765829	ATCACCAAATCTTGCCCTAATTTGAAGACTTTTCGTGTAGCTTGTACGTTTGATCC	0	176644906	176644906	1111	109	experimental	CHR02FS017763877	17763877	9497	109	1111	A03
9497_110_778	PROBES_2BP	interval rank	target_tm:76.00;probe_tm:68.10;freq:32.85;count:01;rules:0000;score:0592	chr2:17762747-17765829	TTTGCGATGATTAATGATATCATAAAACAATAATCCATTTTTATAAATGATAAAACTCAA	0	176649525	176649525	778	110	experimental	CHR02FS017765451	17765451	9497	110	778	A03
9497_111_669	PROBES_2BP	interval rank	target_tm:76.00;probe_tm:79.20;freq: 7.34;count:01;rules:0000;score:0794	chr2:17762747-17765829	GCTTCTACTTCCTCAATGGCCGAGAATTCGCCACATCAAGCTCCTCCGAT	0	176650752	176650752	669	111	experimental	CHR02FS017763603	17763603	9497	111	669	A03
9497_112_814	PROBES_2BP	interval rank	target_tm:76.00;probe_tm:74.80;freq:11.08;count:01;rules:0000;score:0804	chr2:17762747-17765829	ACTGGAGTATCTATCTTTATGGATCAATGTTGGAGAATTTTTGACGCCATTACCTATGACA	0	176648362	176648362	814	112	experimental	CHR02FS017764737	17764737	9497	112	814	A03
9497_118_770	PROBES_2BP	interval rank	target_tm:76.00;probe_tm:72.30;freq:23.11;count:01;rules:0000;score:0701	chr2:17762747-17765829	TCAGAAACTGGTCCATTTTATTTGTATGGTCAAGAGTGTTTTGTATATGTTTGTAAGA	0	176647936	176647936	770	118	experimental	CHR02FS017765373	17765373	9497	118	770	A03
9497_120_432	PROBES_2BP	interval rank	target_tm:76.00;probe_tm:75.50;freq: 4.79;count:01;rules:0000;score:0879	chr2:17762747-17765829	TTGTTGAGAATCCCAAACTTAAGGGATGTACAGCTTAGAGCAGACTATTATCCG	0	176649739	176649739	432	120	experimental	CHR02FS017765185	17765185	9497	120	432	A03
9497_121_1335	PROBES_2BP	interval rank	target_tm:76.00;probe_tm:75.50;freq:13.83;count:01;rules:0000;score:0802	chr2:17762747-17765829	AAAGATTCTTCTTGACCGGAATTGGAAGCTTGAGCTTGAGCGAGCTTGATTATT	0	176649313	176649313	1335	121	experimental	CHR02FS017765003	17765003	9497	121	1335	A03
9497_125_1221	PROBES_2BP	interval rank	target_tm:76.00;probe_tm:75.60;freq: 6.22;count:01;rules:0000;score:0862	chr2:17762747-17765829	GTCGTTCACCGAGGGATACAAATCAAGCGAAATCGTTAGTATCACCAAATCTT	0	176645620	176645620	1221	125	experimental	CHR02FS017763837	17763837	9497	125	1221	A03
9497_127_69	PROBES_2BP	interval rank	target_tm:76.00;probe_tm:81.70;freq: 5.11;count:01;rules:0000;score:0770	chr2:17762747-17765829	GACTGAAGACTTACCTCCTGTGCTTCTCCGCTATGCTGACGTGGCGGCGA	0	176650407	176650407	69	127	experimental	CHR02FS017763759	17763759	9497	127	69	A03
9497_128_1318	PROBES_2BP	interval rank	target_tm:76.00;probe_tm:75.90;freq:12.64;count:01;rules:0000;score:0817	chr2:17762747-17765829	GACTGTCCGAATTTGGAAGAGATTAGGATCAAGATAGAAGGAGATTGCAGAGGTAAA	0	176647244	176647244	1318	128	experimental	CHR02FS017764807	17764807	9497	128	1318	A03
9497_129_743	PROBES_2BP	interval rank	target_tm:76.00;probe_tm:74.80;freq:10.50;count:01;rules:0000;score:0808	chr2:17762747-17765829	TGGAGTACAAACTCAATGAGTTTCTCACAACTAATGCCTCAACATATTACACACAGAAAGAA	0	176650252	176650252	743	129	experimental	CHR02FS017765531	17765531	9497	129	743	A03
9497_131_1199	PROBES_2BP	interval rank	target_tm:76.00;probe_tm:75.30;freq: 8.80;count:01;rules:0000;score:0831	chr2:17762747-17765829	TGTTCCTATTTTTGAACACTGTGGTGGTTTCCTTGAGTCTTTAGATCTCTCCAACT	0	176645684	176645684	1199	131	experimental	CHR02FS017763693	17763693	9497	131	1199	A03
9497_133_131	PROBES_2BP	interval rank	target_tm:76.00;probe_tm:80.00;freq: 4.89;count:01;rules:0000;score:0807	chr2:17762747-17765829	TCCCTCGTCTCTCACAAATTCCTCGCTCTCGAACGATCCACTCGCTCTCA	0	176646221	176646221	131	133	experimental	CHR02FS017763337	17763337	9497	133	131	A03
9497_134_804	PROBES_2BP	interval rank	target_tm:76.00;probe_tm:80.90;freq: 3.45;count:01;rules:0000;score:0814	chr2:17762747-17765829	GGGACACAATCGGTTTCGCACTGACCGCACCGCCAATGCAGATGGATTTG	0	176649450	176649450	804	134	experimental	CHR02FS017764943	17764943	9497	134	804	A03
9497_140_1054	PROBES_2BP	interval rank	target_tm:76.00;probe_tm:75.70;freq: 9.78;count:01;rules:0000;score:0831	chr2:17762747-17765829	AACACTGTGGTGGTTTCCTTGAGTCTTTAGATCTCTCCAACTTCTATCACTG	0	176646894	176646894	1054	140	experimental	CHR02FS017763707	17763707	9497	140	1054	A03
9497_145_129	PROBES_2BP	interval rank	target_tm:76.00;probe_tm:75.50;freq: 8.10;count:01;rules:0000;score:0841	chr2:17762747-17765829	ATCTTTATGGATCAATGTTGGAGAATTTTTGACGCCATTACCTATGACAGGACTAGATGAC	0	176649064	176649064	129	145	experimental	CHR02FS017764749	17764749	9497	145	129	A03
9497_145_997	PROBES_2BP	interval rank	target_tm:76.00;probe_tm:78.40;freq: 4.53;count:01;rules:0000;score:0845	chr2:17762747-17765829	TTAAGGGATGTACAGCTTAGAGCAGACTATTATCCGGCGCCGGAGAACGA	0	176645878	176645878	997	145	experimental	CHR02FS017765203	17765203	9497	145	997	A03
9497_146_1342	PROBES_2BP	interval rank	target_tm:76.00;probe_tm:67.90;freq:31.67;count:01;rules:-300;score:0290	chr2:17762747-17765829	ATGATTTTTCAATCAAATTACCTCAAAAAAGGAAAGAATTATAGTACTATCTATA	0	176648403	176648403	1342	146	experimental	CHR02FS017763044	17763044	9497	146	1342	A03
9497_150_1312	PROBES_2BP	interval rank	target_tm:76.00;probe_tm:75.80;freq: 6.82;count:01;rules:0000;score:0859	chr2:17762747-17765829	TGACACAGCTGCTTCTTTAAAGGCAATTGAGCCGATTTGTGATCGGATCAA	0	176644748	176644748	1312	150	experimental	CHR02FS017764485	17764485	9497	150	1312	A03
9497_151_813	PROBES_2BP	interval rank	target_tm:76.00;probe_tm:75.30;freq: 9.96;count:01;rules:0000;score:0822	chr2:17762747-17765829	TGTTCTGAAGATAGAGTATGGGAGAAACTGGAGTATCTATCTTTATGGATCAATGTTGGAGAA	0	176649416	176649416	813	151	experimental	CHR02FS017764711	17764711	9497	151	813	A03
9497_152_174	PROBES_2BP	interval rank	target_tm:76.00;probe_tm:75.90;freq: 7.29;count:01;rules:0000;score:0856	chr2:17762747-17765829	AGCTTCTCAGATCCCTACCGGTGGCGATTTTGTTCCTATTTTTGAACACT	0	176649724	176649724	174	152	experimental	CHR02FS017763663	17763663	9497	152	174	A03
9497_156_710	PROBES_2BP	interval rank	target_tm:76.00;probe_tm:76.80;freq: 3.47;count:01;rules:0000;score:0896	chr2:17762747-17765829	CAAATCGGAATCTCGCAGGTCTTAAGACGGTGCAGTATCTCTTTACAGCT	0	176650308	176650308	710	156	experimental	CHR02FS017765613	17765613	9497	156	710	A03
9497_156_1384	PROBES_2BP	interval rank	target_tm:76.00;probe_tm:78.40;freq: 6.63;count:01;rules:0000;score:0817	chr2:17762747-17765829	CAGACTATTATCCGGCGCCGGAGAACGATATGAGCACAGAGATGAGAGTT	0	176646401	176646401	1384	156	experimental	CHR02FS017765225	17765225	9497	156	1384	A03
9497_160_664	PROBES_2BP	interval rank	target_tm:76.00;probe_tm:76.00;freq: 6.52;count:01;rules:0000;score:0866	chr2:17762747-17765829	CACCGAGGGATACAAATCAAGCGAAATCGTTAGTATCACCAAATCTTGCCCTAATT	0	176647379	176647379	664	160	experimental	CHR02FS017763843	17763843	9497	160	664	A03
9497_162_572	PROBES_2BP	interval rank	target_tm:76.00;probe_tm:77.60;freq: 7.71;count:01;rules:0000;score:0822	chr2:17762747-17765829	TCGCTCTCCGTCTCAAATTCTGTTTCCCTTTCGTCGAGTCTCTAAACGTC	0	176647687	176647687	572	162	experimental	CHR02FS017763527	17763527	9497	162	572	A03
9497_166_224	PROBES_2BP	interval rank	target_tm:76.00;probe_tm:75.60;freq:20.10;count:01;rules:0000;score:0777	chr2:17762747-17765829	CGCCAATGCAGATGGATTTGAGTTTATGGGAAAGATTCTTCTTGACCGGAATT	0	176644932	176644932	224	166	experimental	CHR02FS017764973	17764973	9497	166	224	A03
9497_167_759	PROBES_2BP	interval rank	target_tm:76.00;probe_tm:74.90;freq:10.54;count:01;rules:0000;score:0810	chr2:17762747-17765829	GGTGTAGCTTTAGAGGCATTGAATTCTAAATGCAAGAAGTTAAGAGTATTGAAGCTAGGA	0	176648225	176648225	759	167	experimental	CHR02FS017764165	17764165	9497	167	759	A03
9497_173_55	PROBES_2BP	interval rank	target_tm:76.00;probe_tm:78.40;freq: 3.26;count:01;rules:0000;score:0868	chr2:17762747-17765829	AGGCTCGACGGTGTGGCTTTATGTGGAGGATTGCAGTCGTTGTCGATTAA	0	176647703	176647703	55	173	experimental	CHR02FS017764261	17764261	9497	173	55	A03
9497_173_671	PROBES_2BP	interval rank	target_tm:76.00;probe_tm:71.50;freq:14.21;count:01;rules:0000;score:0720	chr2:17762747-17765829	GTTTGTAAGAGGAAAGGACAAAGACTATAATTTGCGATGATTAATGATATCATAAAACA	0	176646271	176646271	671	173	experimental	CHR02FS017765421	17765421	9497	173	671	A03
9497_176_1348	PROBES_2BP	interval rank	target_tm:76.00;probe_tm:77.60;freq: 5.66;count:01;rules:0000;score:0845	chr2:17762747-17765829	GGAGCTGGTTCTTGACGTAGGAAAGGATGTGAAGCATAGTGGTGTAGCTT	0	176650394	176650394	1348	176	experimental	CHR02FS017764125	17764125	9497	176	1348	A03
9497_177_507	PROBES_2BP	interval rank	target_tm:76.00;probe_tm:73.60;freq:19.88;count:01;rules:0000;score:0738	chr2:17762747-17765829	GGGTATGCAACTATGATTTTGGTTTCTCCAAAATAGTATATCATCGTATAAGTACGCATA	0	176649878	176649878	507	177	experimental	CHR02FS017762770	17762770	9497	177	507	A03
9497_179_1379	PROBES_2BP	interval rank	target_tm:76.00;probe_tm:72.30;freq:13.09;count:01;rules:0000;score:0742	chr2:17762747-17765829	ACCAATGACAACACAATCCCATTATCTATTGGTTATGAGTATTTTGATAAAGTAAGGA	0	176647561	176647561	1379	179	experimental	CHR02FS017762842	17762842	9497	179	1379	A03
9497_180_464	PROBES_2BP	interval rank	target_tm:76.00;probe_tm:75.60;freq: 2.80;count:01;rules:0000;score:0919	chr2:17762747-17765829	GAGAATTTTTGACGCCATTACCTATGACAGGACTAGATGACTGTCCGAATTTG	0	176649300	176649300	464	180	experimental	CHR02FS017764769	17764769	9497	180	464	A03
9497_183_1007	PROBES_2BP	interval rank	target_tm:76.00;probe_tm:79.20;freq: 4.21;count:01;rules:0000;score:0834	chr2:17762747-17765829	GTGTTTGCTCTGCTACAGAATGGAGGAGGCTCGACGGTGTGGCTTTATGT	0	176646873	176646873	1007	183	experimental	CHR02FS017764235	17764235	9497	183	1007	A03
9497_186_1280	PROBES_2BP	interval rank	target_tm:76.00;probe_tm:71.50;freq:13.02;count:01;rules:0000;score:0726	chr2:17762747-17765829	TTTGACCAATGACAACACAATCCCATTATCTATTGGTTATGAGTATTTTGATAAAGTAA	0	176649176	176649176	1280	186	experimental	CHR02FS017762838	17762838	9497	186	1280	A03
9497_188_244	PROBES_2BP	interval rank	target_tm:76.00;probe_tm:79.20;freq: 4.08;count:01;rules:0000;score:0836	chr2:17762747-17765829	TTTCGTCGAGTCTCTAAACGTCTACACACGATCTCCGAGCTCTCTCGAGC	0	176648058	176648058	244	188	experimental	CHR02FS017763555	17763555	9497	188	244	A03
9497_193_507	PROBES_2BP	interval rank	target_tm:76.00;probe_tm:78.40;freq: 3.08;count:01;rules:-400;score:0472	chr2:17762747-17765829	ACTCTCTCCGCCGTAGCTACCAGTTCCCCTAAGTTAACGCTTCTACACAT	0	176645078	176645078	507	193	experimental	CHR02FS017763961	17763961	9497	193	507	A03
9497_193_1083	PROBES_2BP	interval rank	target_tm:76.00;probe_tm:77.60;freq: 8.08;count:01;rules:0000;score:0819	chr2:17762747-17765829	ATCTCCTCTCTTGTAGATTTGCCGCTTCTCATGGCTTCCACTACTCTCTC	0	176649354	176649354	1083	193	experimental	CHR02FS017763217	17763217	9497	193	1083	A03
9497_194_454	PROBES_2BP	interval rank	target_tm:76.00;probe_tm:71.60;freq:15.39;count:01;rules:0000;score:0716	chr2:17762747-17765829	ACCAACAATCTATAACAAGACAAAGTTTCCATAAGCATCTGTTTACTAAAATATAGCA	0	176646165	176646165	454	194	experimental	CHR02FS017765683	17765683	9497	194	454	A03
9497_197_243	PROBES_2BP	interval rank	target_tm:76.00;probe_tm:78.40;freq:10.24;count:01;rules:0000;score:0786	chr2:17762747-17765829	AGTGGAAACTAGTGAGGCTGACCACGAAGAGGAGGATGATGGTTACGAGA	0	176647095	176647095	243	197	experimental	CHR02FS017764593	17764593	9497	197	243	A03
9497_201_713	PROBES_2BP	interval rank	target_tm:76.00;probe_tm:75.70;freq:10.98;count:01;rules:0000;score:0823	chr2:17762747-17765829	TCAAATGAAGAAGCCGGAGAGATCTGGAGTACAAACTCAATGAGTTTCTCACAACTAAT	0	176645412	176645412	713	201	experimental	CHR02FS017765507	17765507	9497	201	713	A03
9497_209_1277	PROBES_2BP	interval rank	target_tm:76.00;probe_tm:72.40;freq:23.18;count:01;rules:0000;score:0703	chr2:17762747-17765829	ACTGGTCCATTTTATTTGTATGGTCAAGAGTGTTTTGTATATGTTTGTAAGAGGAA	0	176647104	176647104	1277	209	experimental	CHR02FS017765379	17765379	9497	209	1277	A03
9497_211_409	PROBES_2BP	interval rank	target_tm:76.00;probe_tm:74.40;freq:11.85;count:01;rules:0000;score:0791	chr2:17762747-17765829	AGAAACTGGAGTATCTATCTTTATGGATCAATGTTGGAGAATTTTTGACGCCATTACC	0	176647270	176647270	409	211	experimental	CHR02FS017764733	17764733	9497	211	409	A03
9497_213_39	PROBES_2BP	interval rank	target_tm:76.00;probe_tm:66.50;freq:34.82;count:01;rules:0000;score:0555	chr2:17762747-17765829	ACCTCAAAGATAATTTAGATTTAATCATTTAAATACATATGATTTTTCAATCAAAT	0	176648032	176648032	39	213	experimental	CHR02FS017763006	17763006	9497	213	39	A03
9497_218_1160	PROBES_2BP	interval rank	target_tm:76.00;probe_tm:79.20;freq: 7.76;count:01;rules:0000;score:0790	chr2:17762747-17765829	CTCCCTGACGTCATCTTATCCACCATTTCCTCTCTCGTATCCGATTCCCG	0	176644997	176644997	1160	218	experimental	CHR02FS017763271	17763271	9497	218	1160	A03
9497_221_55	PROBES_2BP	interval rank	target_tm:76.00;probe_tm:67.20;freq:35.65;count:01;rules:-300;score:0268	chr2:17762747-17765829	TTAATCATTTAAATACATATGATTTTTCAATCAAATTACCTCAAAAAAGGAAAGA	0	176645016	176645016	55	221	experimental	CHR02FS017763026	17763026	9497	221	55	A03
9497_223_677	PROBES_2BP	interval rank	target_tm:76.00;probe_tm:67.10;freq:27.12;count:01;rules:-300;score:0286	chr2:17762747-17765829	TCAATCAAATTACCTCAAAAAAGGAAAGAATTATAGTACTATCTATATTAAAAA	0	176650408	176650408	677	223	experimental	CHR02FS017763052	17763052	9497	223	677	A03
9497_225_157	PROBES_2BP	interval rank	target_tm:76.00;probe_tm:80.90;freq:13.66;count:01;rules:0000;score:0715	chr2:17762747-17765829	GATTCCCGAGCTCGCAACTCTCTCTCCCTCGTCTCTCACAAATTCCTCGC	0	176646142	176646142	157	225	experimental	CHR02FS017763313	17763313	9497	225	157	A03
9497_230_1034	PROBES_2BP	interval rank	target_tm:76.00;probe_tm:66.40;freq:27.60;count:01;rules:0000;score:0570	chr2:17762747-17765829	CGTATGTTCTTATATAATTAACCTCAAAGATAATTTAGATTTAATCATTTAAATA	0	176644920	176644920	1034	230	experimental	CHR02FS017762986	17762986	9497	230	1034	A03
9497_231_405	PROBES_2BP	interval rank	target_tm:76.00;probe_tm:75.60;freq: 7.83;count:01;rules:0000;score:0845	chr2:17762747-17765829	GCAAGAATCTTGACACAGCTGCTTCTTTAAAGGCAATTGAGCCGATTTGTGAT	0	176645343	176645343	405	231	experimental	CHR02FS017764475	17764475	9497	231	405	A03
9497_236_384	PROBES_2BP	interval rank	target_tm:76.00;probe_tm:75.80;freq:12.37;count:01;rules:0000;score:0816	chr2:17762747-17765829	TTTGACTGATGTGAGAATCTCTTGCTGCAAGAATCTTGACACAGCTGCTTCTTTAAAG	0	176648415	176648415	384	236	experimental	CHR02FS017764449	17764449	9497	236	384	A03
9497_241_669	PROBES_2BP	interval rank	target_tm:76.00;probe_tm:70.90;freq:12.96;count:01;rules:0000;score:0715	chr2:17762747-17765829	ATGACAACACAATCCCATTATCTATTGGTTATGAGTATTTTGATAAAGTAAGGATTTA	0	176646457	176646457	669	241	experimental	CHR02FS017762846	17762846	9497	241	669	A03
9497_245_261	PROBES_2BP	interval rank	target_tm:76.00;probe_tm:75.60;freq:11.73;count:01;rules:0000;score:0816	chr2:17762747-17765829	ACTCAAATGAAGAAGCCGGAGAGATCTGGAGTACAAACTCAATGAGTTTCTCA	0	176648859	176648859	261	245	experimental	CHR02FS017765505	17765505	9497	245	261	A03
9497_246_192	PROBES_2BP	interval rank	target_tm:76.00;probe_tm:72.20;freq:12.87;count:01;rules:0000;score:0741	chr2:17762747-17765829	CATAACAATCTTTTTGACCAATGACAACACAATCCCATTATCTATTGGTTATGAGTATT	0	176644787	176644787	192	246	experimental	CHR02FS017762826	17762826	9497	246	192	A03
9497_248_86	PROBES_2BP	interval rank	target_tm:76.00;probe_tm:69.40;freq:37.61;count:01;rules:0000;score:0608	chr2:17762747-17765829	TGATATCATAAAACAATAATCCATTTTTATAAATGATAAAACTCAAATGAAGAAGCCG	0	176647253	176647253	86	248	experimental	CHR02FS017765465	17765465	9497	248	86	A03
9497_248_336	PROBES_2BP	interval rank	target_tm:76.00;probe_tm:81.70;freq: 4.26;count:01;rules:-400;score:0383	chr2:17762747-17765829	AGAGCTATTCCAGGTACGGAAGCTGGAGATTCAGCTGTCACGGCGGGGAC	0	176648378	176648378	336	248	experimental	CHR02FS017764039	17764039	9497	248	336	A03
9497_251_1147	PROBES_2BP	interval rank	target_tm:76.00;probe_tm:80.00;freq: 5.05;count:01;rules:0000;score:0805	chr2:17762747-17765829	CAGCCGAGCCAGAGTTTGGGTTAAGTTGTCTCGCTCTCTACCCAAAGCTC	0	176644827	176644827	1147	251	experimental	CHR02FS017764871	17764871	9497	251	1147	A03
9497_255_789	PROBES_2BP	interval rank	target_tm:76.00;probe_tm:69.40;freq:15.20;count:01;rules:0000;score:0673	chr2:17762747-17765829	TGATAAAGTAAGGATTTATAAAGTACAATTTGAGGATGAATATTTTGTAGGCTTAA	0	176648052	176648052	789	255	experimental	CHR02FS017762886	17762886	9497	255	789	A03
9497_256_1330	PROBES_2BP	interval rank	target_tm:76.00;probe_tm:80.00;freq: 8.87;count:01;rules:-400;score:0364	chr2:17762747-17765829	CCATGGGGTCACACTCTTCTCGCTTCTCTCCCAATCGATCACCAGAACCT	0	176647035	176647035	1330	256	experimental	CHR02FS017763475	17763475	9497	256	1330	A03
9497_261_767	PROBES_2BP	interval rank	target_tm:76.00;probe_tm:79.20;freq: 7.63;count:01;rules:0000;score:0791	chr2:17762747-17765829	CGTCATCTTATCCACCATTTCCTCTCTCGTATCCGATTCCCGAGCTCGCA	0	176647161	176647161	767	261	experimental	CHR02FS017763279	17763279	9497	261	767	A03
9497_261_957	PROBES_2BP	interval rank	target_tm:76.00;probe_tm:75.60;freq: 9.05;count:01;rules:0000;score:0835	chr2:17762747-17765829	ACGCTAATTGAAGTTTTCTCAGGTTTACCGAATCTAGAGGAGCTGGTTCTTGA	0	176646761	176646761	957	261	experimental	CHR02FS017764087	17764087	9497	261	957	A03
9497_261_1351	PROBES_2BP	interval rank	target_tm:76.00;probe_tm:75.90;freq: 7.08;count:01;rules:0000;score:0858	chr2:17762747-17765829	TGAAGTTTTCTCAGGTTTACCGAATCTAGAGGAGCTGGTTCTTGACGTAG	0	176649626	176649626	1351	261	experimental	CHR02FS017764095	17764095	9497	261	1351	A03
9497_265_863	PROBES_2BP	interval rank	target_tm:76.00;probe_tm:66.30;freq:79.51;count:01;rules:-550;score:-058	chr2:17762747-17765829	TTTTTTTTTTTGACATCGTATGTTCTTATATAATTAACCTCAAAGATAATTTA	0	176647952	176647952	863	265	experimental	CHR02FS017762970	17762970	9497	265	863	A03
9497_266_1080	PROBES_2BP	interval rank	target_tm:76.00;probe_tm:77.60;freq: 4.32;count:01;rules:0000;score:0864	chr2:17762747-17765829	ATAAGCTTCTGTAGTGGTCCTTCAGGTATTTTGAGCCGGGCTCCTTCGTT	0	176647927	176647927	1080	266	experimental	CHR02FS017765791	17765791	9497	266	1080	A03
9497_269_781	PROBES_2BP	interval rank	target_tm:76.00;probe_tm:75.60;freq:68.15;count:01;rules:-300;score:0389	chr2:17762747-17765829	AAAAAACATAAAAGAAGAGAGAAGAAGAATGTCAGTATCATCACGTGGCTCTCTCTCTGC	0	176645050	176645050	781	269	experimental	CHR02FS017763109	17763109	9497	269	781	A03
9497_271_1055	PROBES_2BP	interval rank	target_tm:76.00;probe_tm:75.60;freq: 7.12;count:01;rules:0000;score:0852	chr2:17762747-17765829	AAGAATCTTGACACAGCTGCTTCTTTAAAGGCAATTGAGCCGATTTGTGATCG	0	176646311	176646311	1055	271	experimental	CHR02FS017764477	17764477	9497	271	1055	A03
9497_272_226	PROBES_2BP	interval rank	target_tm:76.00;probe_tm:75.40;freq:53.84;count:01;rules:0000;score:0702	chr2:17762747-17765829	CTTCTTCCTTCTTCCCTCTTTCTTCTTCTAAAATCTCCTCTCTTGTAGATTTGCC	0	176648552	176648552	226	272	experimental	CHR02FS017763185	17763185	9497	272	226	A03
9497_273_561	PROBES_2BP	interval rank	target_tm:76.00;probe_tm:78.40;freq: 8.50;count:01;rules:0000;score:0799	chr2:17762747-17765829	TTAGGATCAAGATAGAAGGAGATTGCAGAGGTAAACGCAGGCCAGCCGAG	0	176648595	176648595	561	273	experimental	CHR02FS017764829	17764829	9497	273	561	A03
9497_281_1339	PROBES_2BP	interval rank	target_tm:76.00;probe_tm:77.60;freq: 4.63;count:01;rules:0000;score:0859	chr2:17762747-17765829	AGCACAGAGATGAGAGTTGGTTCGTGTAGCCGATTCGAGGACCAATTGAA	0	176644957	176644957	1339	281	experimental	CHR02FS017765257	17765257	9497	281	1339	A03
9497_283_223	PROBES_2BP	interval rank	target_tm:76.00;probe_tm:71.60;freq:11.78;count:01;rules:0000;score:0736	chr2:17762747-17765829	TTTTTGACCAATGACAACACAATCCCATTATCTATTGGTTATGAGTATTTTGATAAAG	0	176648127	176648127	223	283	experimental	CHR02FS017762836	17762836	9497	283	223	A03
9497_283_733	PROBES_2BP	interval rank	target_tm:76.00;probe_tm:80.00;freq: 6.68;count:01;rules:0000;score:0785	chr2:17762747-17765829	TACACACGATCTCCGAGCTCTCTCGAGCTTCTACTTCCTCAATGGCCGAG	0	176645718	176645718	733	283	experimental	CHR02FS017763577	17763577	9497	283	733	A03
9497_284_48	PROBES_2BP	interval rank	target_tm:76.00;probe_tm:73.00;freq:20.74;count:01;rules:0000;score:0723	chr2:17762747-17765829	TTTTATAAATGATAAAACTCAAATGAAGAAGCCGGAGAGATCTGGAGTACAAACTCAA	0	176645816	176645816	48	284	experimental	CHR02FS017765489	17765489	9497	284	48	A03
9497_284_118	PROBES_2BP	interval rank	target_tm:76.00;probe_tm:68.70;freq:14.72;count:01;rules:0000;score:0662	chr2:17762747-17765829	ACAATTTGAGGATGAATATTTTGTAGGCTTAATTAAAGAATGTATGTTCTATTTT	0	176646504	176646504	118	284	experimental	CHR02FS017762910	17762910	9497	284	118	A03
9497_288_1304	PROBES_2BP	interval rank	target_tm:76.00;probe_tm:75.80;freq: 8.82;count:01;rules:0000;score:0841	chr2:17762747-17765829	GTCTTTAGATCTCTCCAACTTCTATCACTGGACTGAAGACTTACCTCCTGT	0	176648075	176648075	1304	288	experimental	CHR02FS017763729	17763729	9497	288	1304	A03
9497_289_15	PROBES_2BP	interval rank	target_tm:76.00;probe_tm:75.90;freq: 6.51;count:01;rules:0000;score:0864	chr2:17762747-17765829	TAGGGAGAGGATGTTGTAAGTTGACTACGTTTGAGATTCAAGGGTGTGAGAATGTAA	0	176644622	176644622	15	289	experimental	CHR02FS017764349	17764349	9497	289	15	A03
9497_289_705	PROBES_2BP	interval rank	target_tm:76.00;probe_tm:80.00;freq: 3.76;count:01;rules:0000;score:0826	chr2:17762747-17765829	TCACTGGACTGAAGACTTACCTCCTGTGCTTCTCCGCTATGCTGACGTGG	0	176645541	176645541	705	289	experimental	CHR02FS017763753	17763753	9497	289	705	A03
9497_293_1063	PROBES_2BP	interval rank	target_tm:76.00;probe_tm:76.80;freq: 5.18;count:01;rules:0000;score:0867	chr2:17762747-17765829	ATTATTGGCCACCACAGGATAGAGATGTTAACCAGAGGAGTCTCTCGCTT	0	176647002	176647002	1063	293	experimental	CHR02FS017765051	17765051	9497	293	1063	A03
9497_295_603	PROBES_2BP	interval rank	target_tm:76.00;probe_tm:75.30;freq:10.16;count:01;rules:0000;score:0820	chr2:17762747-17765829	TCTGGAGTACAAACTCAATGAGTTTCTCACAACTAATGCCTCAACATATTACACACAGAAAGA	0	176648758	176648758	603	295	experimental	CHR02FS017765529	17765529	9497	295	603	A03
9497_300_84	PROBES_2BP	interval rank	target_tm:76.00;probe_tm:78.40;freq: 4.37;count:01;rules:0000;score:0847	chr2:17762747-17765829	AGATGTTAACCAGAGGAGTCTCTCGCTTCCTGGAGCAGGTCTGTTACAAG	0	176649357	176649357	84	300	experimental	CHR02FS017765073	17765073	9497	300	84	A03
9497_301_1341	PROBES_2BP	interval rank	target_tm:76.00;probe_tm:75.80;freq:10.10;count:01;rules:0000;score:0831	chr2:17762747-17765829	AAGCCGGAGAGATCTGGAGTACAAACTCAATGAGTTTCTCACAACTAATGC	0	176645877	176645877	1341	301	experimental	CHR02FS017765517	17765517	9497	301	1341	A03
9497_302_1358	PROBES_2BP	interval rank	target_tm:76.00;probe_tm:80.00;freq: 4.84;count:01;rules:0000;score:0808	chr2:17762747-17765829	AGGCCAGCCGAGCCAGAGTTTGGGTTAAGTTGTCTCGCTCTCTACCCAAA	0	176645294	176645294	1358	302	experimental	CHR02FS017764867	17764867	9497	302	1358	A03
9497_304_266	PROBES_2BP	interval rank	target_tm:76.00;probe_tm:75.80;freq: 9.72;count:01;rules:0000;score:0834	chr2:17762747-17765829	ACAGGACTAGATGACTGTCCGAATTTGGAAGAGATTAGGATCAAGATAGAAGGAGATT	0	176648960	176648960	266	304	experimental	CHR02FS017764795	17764795	9497	304	266	A03
9497_304_778	PROBES_2BP	interval rank	target_tm:76.00;probe_tm:78.40;freq: 7.76;count:01;rules:0000;score:0806	chr2:17762747-17765829	CTGACGTCATCTTATCCACCATTTCCTCTCTCGTATCCGATTCCCGAGCT	0	176648483	176648483	778	304	experimental	CHR02FS017763275	17763275	9497	304	778	A03
9497_305_741	PROBES_2BP	interval rank	target_tm:76.00;probe_tm:75.80;freq:11.85;count:01;rules:0000;score:0819	chr2:17762747-17765829	GCTCTGGTTCCGACCAACAATCTATAACAAGACAAAGTTTCCATAAGCATCTGTTTAC	0	176649899	176649899	741	305	experimental	CHR02FS017765671	17765671	9497	305	741	A03
9497_307_513	PROBES_2BP	interval rank	target_tm:76.00;probe_tm:78.40;freq: 8.00;count:01;rules:0000;score:0804	chr2:17762747-17765829	CAGAACCTTCTCGCTCTCCGTCTCAAATTCTGTTTCCCTTTCGTCGAGTC	0	176645106	176645106	513	307	experimental	CHR02FS017763517	17763517	9497	307	513	A03
9497_310_346	PROBES_2BP	interval rank	target_tm:76.00;probe_tm:75.80;freq: 9.46;count:01;rules:0000;score:0835	chr2:17762747-17765829	TCTAAAATCTCCTCTCTTGTAGATTTGCCGCTTCTCATGGCTTCCACTACT	0	176646009	176646009	346	310	experimental	CHR02FS017763211	17763211	9497	310	346	A03
9497_314_1384	PROBES_2BP	interval rank	target_tm:76.00;probe_tm:75.60;freq: 7.17;count:01;rules:0000;score:0852	chr2:17762747-17765829	TTATGGATCAATGTTGGAGAATTTTTGACGCCATTACCTATGACAGGACTAGATGACTGT	0	176647376	176647376	1384	314	experimental	CHR02FS017764753	17764753	9497	314	1384	A03
9497_315_1375	PROBES_2BP	interval rank	target_tm:76.00;probe_tm:67.90;freq:17.84;count:01;rules:0000;score:0632	chr2:17762747-17765829	GTATTTTGATAAAGTAAGGATTTATAAAGTACAATTTGAGGATGAATATTTTGTA	0	176650446	176650446	1375	315	experimental	CHR02FS017762880	17762880	9497	315	1375	A03
9497_318_22	PROBES_2BP	interval rank	target_tm:76.00;probe_tm:78.40;freq: 4.39;count:01;rules:0000;score:0847	chr2:17762747-17765829	AAGCTTCTGTAGTGGTCCTTCAGGTATTTTGAGCCGGGCTCCTTCGTTTG	0	176648379	176648379	22	318	experimental	CHR02FS017765793	17765793	9497	318	22	A03
9497_320_158	PROBES_2BP	interval rank	target_tm:76.00;probe_tm:72.30;freq:15.49;count:01;rules:0000;score:0730	chr2:17762747-17765829	TCTATAACAAGACAAAGTTTCCATAAGCATCTGTTTACTAAAATATAGCAAGGGTTC	0	176647075	176647075	158	320	experimental	CHR02FS017765691	17765691	9497	320	158	A03
9497_322_992	PROBES_2BP	interval rank	target_tm:76.00;probe_tm:75.50;freq:16.04;count:01;rules:0000;score:0791	chr2:17762747-17765829	TGCCTCAACATATTACACACAGAAAGAACAAACAACTCACAGAATCAGCAAATCGGAATCT	0	176647932	176647932	992	322	experimental	CHR02FS017765565	17765565	9497	322	992	A03
9497_324_326	PROBES_2BP	interval rank	target_tm:76.00;probe_tm:79.20;freq: 3.55;count:01;rules:0000;score:0846	chr2:17762747-17765829	ATGGTGGACACAGCTTCGTTGGCGAATCCTAGAGCTATTCCAGGTACGGA	0	176648620	176648620	326	324	experimental	CHR02FS017764009	17764009	9497	324	326	A03
9497_332_1044	PROBES_2BP	interval rank	target_tm:76.00;probe_tm:76.80;freq:99.79;count:01;rules:0000;score:0654	chr2:17762747-17765829	ATCATCACGTGGCTCTCTCTCTGCCCAACACAAATCTCTTCTTCTTCCTT	0	176650147	176650147	1044	332	experimental	CHR02FS017763145	17763145	9497	332	1044	A03
9497_333_935	PROBES_2BP	interval rank	target_tm:76.00;probe_tm:72.30;freq:19.27;count:01;rules:0000;score:0714	chr2:17762747-17765829	TATTTGTATGGTCAAGAGTGTTTTGTATATGTTTGTAAGAGGAAAGGACAAAGACTA	0	176649770	176649770	935	333	experimental	CHR02FS017765391	17765391	9497	333	935	A03
9497_333_1049	PROBES_2BP	interval rank	target_tm:76.00;probe_tm:79.20;freq: 7.47;count:01;rules:0000;score:0792	chr2:17762747-17765829	ATTATCCGGCGCCGGAGAACGATATGAGCACAGAGATGAGAGTTGGTTCG	0	176645226	176645226	1049	333	experimental	CHR02FS017765231	17765231	9497	333	1049	A03
9497_335_907	PROBES_2BP	interval rank	target_tm:76.00;probe_tm:75.70;freq: 6.28;count:01;rules:0000;score:0863	chr2:17762747-17765829	AAGTTTTCTCAGGTTTACCGAATCTAGAGGAGCTGGTTCTTGACGTAGGAAA	0	176644854	176644854	907	335	experimental	CHR02FS017764097	17764097	9497	335	907	A03
9497_338_444	PROBES_2BP	interval rank	target_tm:76.00;probe_tm:67.10;freq:36.60;count:01;rules:-300;score:0264	chr2:17762747-17765829	AAATACATATGATTTTTCAATCAAATTACCTCAAAAAAGGAAAGAATTATAGTA	0	176648609	176648609	444	338	experimental	CHR02FS017763036	17763036	9497	338	444	A03
9497_338_596	PROBES_2BP	interval rank	target_tm:76.00;probe_tm:76.80;freq: 3.21;count:01;rules:0000;score:0901	chr2:17762747-17765829	AATCCCAAACTTAAGGGATGTACAGCTTAGAGCAGACTATTATCCGGCGC	0	176650268	176650268	596	338	experimental	CHR02FS017765193	17765193	9497	338	596	A03
9497_341_321	PROBES_2BP	interval rank	target_tm:76.00;probe_tm:75.80;freq: 6.59;count:01;rules:0000;score:0862	chr2:17762747-17765829	TGTGAGAATGTAACAGTGGATGGACTAAGAACAATGGTTAGTCTTCGGAGTAAGACTT	0	176646132	176646132	321	341	experimental	CHR02FS017764393	17764393	9497	341	321	A03
9497_347_1325	PROBES_2BP	interval rank	target_tm:76.00;probe_tm:80.00;freq:13.16;count:01;rules:0000;score:0736	chr2:17762747-17765829	ATCCGATTCCCGAGCTCGCAACTCTCTCTCCCTCGTCTCTCACAAATTCC	0	176649970	176649970	1325	347	experimental	CHR02FS017763309	17763309	9497	347	1325	A03
9497_350_982	PROBES_2BP	interval rank	target_tm:76.00;probe_tm:80.90;freq: 7.89;count:01;rules:-800;score:-045	chr2:17762747-17765829	TCCTCTCCCCATGGGGTCACACTCTTCTCGCTTCTCTCCCAATCGATCAC	0	176648064	176648064	982	350	experimental	CHR02FS017763467	17763467	9497	350	982	A03
9497_354_518	PROBES_2BP	interval rank	target_tm:76.00;probe_tm:77.60;freq: 4.03;count:01;rules:0000;score:0869	chr2:17762747-17765829	CCTTCAGGTATTTTGAGCCGGGCTCCTTCGTTTGCAACGATATGAATGAC	0	176646774	176646774	518	354	experimental	CHR02FS017765809	17765809	9497	354	518	A03
9497_355_91	PROBES_2BP	interval rank	target_tm:76.00;probe_tm:80.90;freq: 2.76;count:01;rules:0000;score:0830	chr2:17762747-17765829	ACGATCCACTCGCTCTCACCTCACTATCCGTGGCAACGCTCGTGATCTCT	0	176645379	176645379	91	355	experimental	CHR02FS017763369	17763369	9497	355	91	A03
9497_358_80	PROBES_2BP	interval rank	target_tm:76.00;probe_tm:70.20;freq:31.82;count:01;rules:0000;score:0636	chr2:17762747-17765829	TAAAACAATAATCCATTTTTATAAATGATAAAACTCAAATGAAGAAGCCGGAGAGA	0	176648240	176648240	80	358	experimental	CHR02FS017765473	17765473	9497	358	80	A03
9497_361_319	PROBES_2BP	interval rank	target_tm:76.00;probe_tm:75.60;freq:14.58;count:01;rules:0000;score:0800	chr2:17762747-17765829	GGAACAGCTCATGAGCATTTCATGAACTTTTTGTTGAGAATCCCAAACTTAAGGGATGTA	0	176649827	176649827	319	361	experimental	CHR02FS017765155	17765155	9497	361	319	A03
9497_363_403	PROBES_2BP	interval rank	target_tm:76.00;probe_tm:78.40;freq: 4.29;count:01;rules:0000;score:0849	chr2:17762747-17765829	TTCGTTGGCGAATCCTAGAGCTATTCCAGGTACGGAAGCTGGAGATTCAG	0	176646403	176646403	403	363	experimental	CHR02FS017764023	17764023	9497	363	403	A03
9497_375_275	PROBES_2BP	interval rank	target_tm:76.00;probe_tm:73.60;freq:10.85;count:01;rules:0000;score:0782	chr2:17762747-17765829	AGATAGAGTATGGGAGAAACTGGAGTATCTATCTTTATGGATCAATGTTGGAGAATTTT	0	176644694	176644694	275	375	experimental	CHR02FS017764719	17764719	9497	375	275	A03
9497_376_280	PROBES_2BP	interval rank	target_tm:76.00;probe_tm:72.90;freq:16.77;count:01;rules:0000;score:0736	chr2:17762747-17765829	TGTATTGACTTCAGAAACTGGTCCATTTTATTTGTATGGTCAAGAGTGTTTTGTATATG	0	176647466	176647466	280	376	experimental	CHR02FS017765363	17765363	9497	376	280	A03
9497_376_598	PROBES_2BP	interval rank	target_tm:76.00;probe_tm:83.30;freq: 3.50;count:01;rules:-400;score:0365	chr2:17762747-17765829	CTCTCACCTCACTATCCGTGGCAACGCTCGTGATCTCTCCCTCGTCCCCG	0	176648199	176648199	598	376	experimental	CHR02FS017763381	17763381	9497	376	598	A03
9497_390_1180	PROBES_2BP	interval rank	target_tm:76.00;probe_tm:77.60;freq: 7.58;count:01;rules:-400;score:0423	chr2:17762747-17765829	AGATTCAGCTGTCACGGCGGGGACGCTAATTGAAGTTTTCTCAGGTTTAC	0	176648608	176648608	1180	390	experimental	CHR02FS017764065	17764065	9497	390	1180	A03
9497_393_195	PROBES_2BP	interval rank	target_tm:76.00;probe_tm:74.80;freq: 8.90;count:01;rules:0000;score:0820	chr2:17762747-17765829	ATCTATCTTTATGGATCAATGTTGGAGAATTTTTGACGCCATTACCTATGACAGGACTAGA	0	176646072	176646072	195	393	experimental	CHR02FS017764745	17764745	9497	393	195	A03
9497_394_764	PROBES_2BP	interval rank	target_tm:76.00;probe_tm:75.80;freq: 7.03;count:01;rules:0000;score:0857	chr2:17762747-17765829	AGGGTGTGAGAATGTAACAGTGGATGGACTAAGAACAATGGTTAGTCTTCG	0	176647043	176647043	764	394	experimental	CHR02FS017764389	17764389	9497	394	764	A03
9497_399_927	PROBES_2BP	interval rank	target_tm:76.00;probe_tm:66.20;freq:88.65;count:01;rules:-550;score:-068	chr2:17762747-17765829	GATGAATATTTTGTAGGCTTAATTAAAGAATGTATGTTCTATTTTTTTTTTT	0	176645913	176645913	927	399	experimental	CHR02FS017762920	17762920	9497	399	927	A03
9497_406_1348	PROBES_2BP	interval rank	target_tm:76.00;probe_tm:75.80;freq:10.15;count:01;rules:0000;score:0830	chr2:17762747-17765829	AAATGAAGAAGCCGGAGAGATCTGGAGTACAAACTCAATGAGTTTCTCACAACTAATG	0	176645854	176645854	1348	406	experimental	CHR02FS017765509	17765509	9497	406	1348	A03
9497_407_393	PROBES_2BP	interval rank	target_tm:76.00;probe_tm:68.70;freq:15.93;count:01;rules:0000;score:0656	chr2:17762747-17765829	GAGTATTTTGATAAAGTAAGGATTTATAAAGTACAATTTGAGGATGAATATTTTG	0	176648159	176648159	393	407	experimental	CHR02FS017762878	17762878	9497	407	393	A03
9497_410_1286	PROBES_2BP	interval rank	target_tm:76.00;probe_tm:73.20;freq:16.74;count:01;rules:0000;score:0742	chr2:17762747-17765829	ATAAGCATCTGTTTACTAAAATATAGCAAGGGTTCCAAAAGAAGCAACAGTTAGG	0	176646477	176646477	1286	410	experimental	CHR02FS017765713	17765713	9497	410	1286	A03
9497_411_75	PROBES_2BP	interval rank	target_tm:76.00;probe_tm:79.20;freq: 4.08;count:01;rules:0000;score:0836	chr2:17762747-17765829	TCTGCTACAGAATGGAGGAGGCTCGACGGTGTGGCTTTATGTGGAGGATT	0	176648146	176648146	75	411	experimental	CHR02FS017764243	17764243	9497	411	75	A03
9497_413_35	PROBES_2BP	interval rank	target_tm:76.00;probe_tm:77.60;freq: 5.45;count:01;rules:0000;score:0847	chr2:17762747-17765829	AACCTGCAATAAGCTTCTGTAGTGGTCCTTCAGGTATTTTGAGCCGGGCT	0	176644777	176644777	35	413	experimental	CHR02FS017765783	17765783	9497	413	35	A03
9497_417_1267	PROBES_2BP	interval rank	target_tm:76.00;probe_tm:78.40;freq: 2.92;count:01;rules:0000;score:0876	chr2:17762747-17765829	TCCCAAACTTAAGGGATGTACAGCTTAGAGCAGACTATTATCCGGCGCCG	0	176645457	176645457	1267	417	experimental	CHR02FS017765195	17765195	9497	417	1267	A03
9497_420_1214	PROBES_2BP	interval rank	target_tm:76.00;probe_tm:77.60;freq: 5.29;count:01;rules:0000;score:0849	chr2:17762747-17765829	ATAGAGATGTTAACCAGAGGAGTCTCTCGCTTCCTGGAGCAGGTCTGTTA	0	176645999	176645999	1214	420	experimental	CHR02FS017765069	17765069	9497	420	1214	A03
9497_422_1268	PROBES_2BP	interval rank	target_tm:76.00;probe_tm:77.60;freq: 4.08;count:01;rules:0000;score:0868	chr2:17762747-17765829	TGGTCCTTCAGGTATTTTGAGCCGGGCTCCTTCGTTTGCAACGATATGAA	0	176648719	176648719	1268	422	experimental	CHR02FS017765805	17765805	9497	422	1268	A03
9497_423_969	PROBES_2BP	interval rank	target_tm:76.00;probe_tm:80.90;freq: 8.00;count:01;rules:-800;score:-046	chr2:17762747-17765829	CTCTCCCCATGGGGTCACACTCTTCTCGCTTCTCTCCCAATCGATCACCA	0	176645108	176645108	969	423	experimental	CHR02FS017763469	17763469	9497	423	969	A03
9497_429_417	PROBES_2BP	interval rank	target_tm:76.00;probe_tm:80.00;freq: 4.34;count:01;rules:0000;score:0816	chr2:17762747-17765829	CAAGGTGTTTGCTCTGCTACAGAATGGAGGAGGCTCGACGGTGTGGCTTT	0	176646416	176646416	417	429	experimental	CHR02FS017764231	17764231	9497	429	417	A03
9497_430_1050	PROBES_2BP	interval rank	target_tm:76.00;probe_tm:78.40;freq: 3.37;count:01;rules:-400;score:0466	chr2:17762747-17765829	TCTCAAAGATGCAGTTAGATTGCGGGGACACAATCGGTTTCGCACTGACC	0	176650284	176650284	1050	430	experimental	CHR02FS017764919	17764919	9497	430	1050	A03
9497_434_140	PROBES_2BP	interval rank	target_tm:76.00;probe_tm:77.60;freq: 6.58;count:01;rules:-400;score:0434	chr2:17762747-17765829	CAAAGCTCTCAAAGATGCAGTTAGATTGCGGGGACACAATCGGTTTCGCA	0	176647048	176647048	140	434	experimental	CHR02FS017764913	17764913	9497	434	140	A03
9497_435_471	PROBES_2BP	interval rank	target_tm:76.00;probe_tm:80.00;freq: 9.84;count:01;rules:0000;score:0757	chr2:17762747-17765829	ACCACGAAGAGGAGGATGATGGTTACGAGAGGAGCCAGAAGAGGTGCAAG	0	176647398	176647398	471	435	experimental	CHR02FS017764613	17764613	9497	435	471	A03
9497_436_1042	PROBES_2BP	interval rank	target_tm:76.00;probe_tm:75.50;freq: 5.79;count:01;rules:0000;score:0865	chr2:17762747-17765829	TGAAGACTTTTCGTGTAGCTTGTACGTTTGATCCGAGATACTTTGAATTCGTCG	0	176645393	176645393	1042	436	experimental	CHR02FS017763899	17763899	9497	436	1042	A03
9497_438_404	PROBES_2BP	interval rank	target_tm:76.00;probe_tm:74.80;freq:15.20;count:01;rules:0000;score:0781	chr2:17762747-17765829	TGAGTTTCTCACAACTAATGCCTCAACATATTACACACAGAAAGAACAAACAACTCACAGAA	0	176649190	176649190	404	438	experimental	CHR02FS017765547	17765547	9497	438	404	A03
9497_439_1385	PROBES_2BP	interval rank	target_tm:76.00;probe_tm:78.40;freq: 7.16;count:01;rules:0000;score:0812	chr2:17762747-17765829	CAATCGGTTTCGCACTGACCGCACCGCCAATGCAGATGGATTTGAGTTTA	0	176648842	176648842	1385	439	experimental	CHR02FS017764949	17764949	9497	439	1385	A03
9497_442_168	PROBES_2BP	interval rank	target_tm:76.00;probe_tm:76.80;freq: 6.45;count:01;rules:0000;score:0851	chr2:17762747-17765829	ATCTCTCCAACTTCTATCACTGGACTGAAGACTTACCTCCTGTGCTTCTC	0	176649524	176649524	168	442	experimental	CHR02FS017763737	17763737	9497	442	168	A03
9497_445_25	PROBES_2BP	interval rank	target_tm:76.00;probe_tm:81.70;freq: 2.92;count:01;rules:-400;score:0410	chr2:17762747-17765829	CGGGGACACAATCGGTTTCGCACTGACCGCACCGCCAATGCAGATGGATT	0	176649417	176649417	25	445	experimental	CHR02FS017764941	17764941	9497	445	25	A03
9497_446_422	PROBES_2BP	interval rank	target_tm:76.00;probe_tm:80.90;freq: 1.97;count:01;rules:-400;score:0455	chr2:17762747-17765829	AGTTAGATTGCGGGGACACAATCGGTTTCGCACTGACCGCACCGCCAATG	0	176647144	176647144	422	446	experimental	CHR02FS017764931	17764931	9497	446	422	A03
9497_446_760	PROBES_2BP	interval rank	target_tm:76.00;probe_tm:75.70;freq: 7.97;count:01;rules:0000;score:0846	chr2:17762747-17765829	AGAACAAACAACTCACAGAATCAGCAAATCGGAATCTCGCAGGTCTTAAGAC	0	176646709	176646709	760	446	experimental	CHR02FS017765589	17765589	9497	446	760	A03
9497_449_433	PROBES_2BP	interval rank	target_tm:76.00;probe_tm:75.50;freq:10.73;count:01;rules:0000;score:0820	chr2:17762747-17765829	GAGTATCTATCTTTATGGATCAATGTTGGAGAATTTTTGACGCCATTACCTATGACAGGAC	0	176644802	176644802	433	449	experimental	CHR02FS017764741	17764741	9497	449	433	A03
9497_451_1337	PROBES_2BP	interval rank	target_tm:76.00;probe_tm:75.90;freq: 5.84;count:01;rules:0000;score:0872	chr2:17762747-17765829	CTGGTTCTTGACGTAGGAAAGGATGTGAAGCATAGTGGTGTAGCTTTAGA	0	176645558	176645558	1337	451	experimental	CHR02FS017764129	17764129	9497	451	1337	A03
9497_452_218	PROBES_2BP	interval rank	target_tm:76.00;probe_tm:75.90;freq: 6.45;count:01;rules:0000;score:0865	chr2:17762747-17765829	GGTGGCTATAGGGAGAGGATGTTGTAAGTTGACTACGTTTGAGATTCAAG	0	176646488	176646488	218	452	experimental	CHR02FS017764341	17764341	9497	452	218	A03
9497_452_262	PROBES_2BP	interval rank	target_tm:76.00;probe_tm:75.60;freq:10.54;count:01;rules:0000;score:0824	chr2:17762747-17765829	ATATAGCAAGGGTTCCAAAAGAAGCAACAGTTAGGTTTCGAGGAGTCACAAAC	0	176645177	176645177	262	452	experimental	CHR02FS017765733	17765733	9497	452	262	A03
9497_455_477	PROBES_2BP	interval rank	target_tm:76.00;probe_tm:72.30;freq:11.00;count:01;rules:0000;score:0755	chr2:17762747-17765829	GAGTTACCTACACTATTATATCTGTATTGACTTCAGAAACTGGTCCATTTTATTTGTA	0	176646953	176646953	477	455	experimental	CHR02FS017765341	17765341	9497	455	477	A03
9497_457_275	PROBES_2BP	interval rank	target_tm:76.00;probe_tm:75.90;freq: 8.37;count:01;rules:0000;score:0846	chr2:17762747-17765829	CGGTGGCGATTTTGTTCCTATTTTTGAACACTGTGGTGGTTTCCTTGAGT	0	176648765	176648765	275	457	experimental	CHR02FS017763681	17763681	9497	457	275	A03
9497_460_94	PROBES_2BP	interval rank	target_tm:76.00;probe_tm:76.80;freq:16.97;count:01;rules:0000;score:0781	chr2:17762747-17765829	TATGGGAAAGATTCTTCTTGACCGGAATTGGAAGCTTGAGCTTGAGCGAG	0	176648654	176648654	94	460	experimental	CHR02FS017764997	17764997	9497	460	94	A03
9497_466_202	PROBES_2BP	interval rank	target_tm:76.00;probe_tm:75.70;freq: 5.40;count:01;rules:0000;score:0874	chr2:17762747-17765829	AGAAGAGGTGCAAGTATTCATTCGAGGAAGAACACTGCTCAACTAGTGATGT	0	176649839	176649839	202	466	experimental	CHR02FS017764649	17764649	9497	466	202	A03
9497_471_743	PROBES_2BP	interval rank	target_tm:76.00;probe_tm:81.70;freq: 3.37;count:01;rules:-400;score:0400	chr2:17762747-17765829	TATCCGTGGCAACGCTCGTGATCTCTCCCTCGTCCCCGACTGTTTCCGAT	0	176647767	176647767	743	471	experimental	CHR02FS017763393	17763393	9497	471	743	A03
9497_477_465	PROBES_2BP	interval rank	target_tm:76.00;probe_tm:76.10;freq:14.48;count:01;rules:0000;score:0807	chr2:17762747-17765829	TATTACACACAGAAAGAACAAACAACTCACAGAATCAGCAAATCGGAATCTCGCAGGTCTTA	0	176650165	176650165	465	477	experimental	CHR02FS017765575	17765575	9497	477	465	A03
9497_483_461	PROBES_2BP	interval rank	target_tm:76.00;probe_tm:75.70;freq: 5.92;count:01;rules:0000;score:0867	chr2:17762747-17765829	GACTTTTCGTGTAGCTTGTACGTTTGATCCGAGATACTTTGAATTCGTCGGA	0	176650791	176650791	461	483	experimental	CHR02FS017763903	17763903	9497	483	461	A03
9497_483_923	PROBES_2BP	interval rank	target_tm:76.00;probe_tm:77.60;freq: 4.29;count:01;rules:0000;score:0865	chr2:17762747-17765829	AACTTCTATCACTGGACTGAAGACTTACCTCCTGTGCTTCTCCGCTATGC	0	176646606	176646606	923	483	experimental	CHR02FS017763745	17763745	9497	483	923	A03
9497_483_1055	PROBES_2BP	interval rank	target_tm:76.00;probe_tm:80.00;freq: 7.63;count:01;rules:0000;score:0775	chr2:17762747-17765829	TTCGCCACATCAAGCTCCTCCGATGGCATCAACGAGCTTCTCAGATCCCT	0	176647626	176647626	1055	483	experimental	CHR02FS017763629	17763629	9497	483	1055	A03
9497_487_855	PROBES_2BP	interval rank	target_tm:76.00;probe_tm:80.00;freq: 6.29;count:01;rules:0000;score:0789	chr2:17762747-17765829	CTACTTCCTCAATGGCCGAGAATTCGCCACATCAAGCTCCTCCGATGGCA	0	176645621	176645621	855	487	experimental	CHR02FS017763607	17763607	9497	487	855	A03
9497_490_1364	PROBES_2BP	interval rank	target_tm:76.00;probe_tm:75.80;freq: 7.96;count:01;rules:0000;score:0848	chr2:17762747-17765829	TCTAAATGCAAGAAGTTAAGAGTATTGAAGCTAGGACAGTTCCAAGGTGTTTGCTCTG	0	176646397	176646397	1364	490	experimental	CHR02FS017764189	17764189	9497	490	1364	A03
9497_497_409	PROBES_2BP	interval rank	target_tm:76.00;probe_tm:80.00;freq: 6.74;count:01;rules:0000;score:0784	chr2:17762747-17765829	ACATCAAGCTCCTCCGATGGCATCAACGAGCTTCTCAGATCCCTACCGGT	0	176650368	176650368	409	497	experimental	CHR02FS017763635	17763635	9497	497	409	A03
9497_498_372	PROBES_2BP	interval rank	target_tm:76.00;probe_tm:69.40;freq:36.66;count:01;rules:0000;score:0610	chr2:17762747-17765829	ATCATAAAACAATAATCCATTTTTATAAATGATAAAACTCAAATGAAGAAGCCGGA	0	176647088	176647088	372	498	experimental	CHR02FS017765469	17765469	9497	498	372	A03
9497_502_116	PROBES_2BP	interval rank	target_tm:76.00;probe_tm:75.50;freq:13.48;count:01;rules:0000;score:0804	chr2:17762747-17765829	GTCCGAATTTGGAAGAGATTAGGATCAAGATAGAAGGAGATTGCAGAGGTAAAC	0	176646199	176646199	116	502	experimental	CHR02FS017764811	17764811	9497	502	116	A03
9497_507_763	PROBES_2BP	interval rank	target_tm:76.00;probe_tm:74.30;freq:90.79;count:01;rules:-400;score:0242	chr2:17762747-17765829	AGAAAAAAAACATAAAAGAAGAGAGAAGAAGAATGTCAGTATCATCACGTGGCTCTCTC	0	176648727	176648727	763	507	experimental	CHR02FS017763105	17763105	9497	507	763	A03
9497_512_906	PROBES_2BP	interval rank	target_tm:76.00;probe_tm:80.00;freq:16.11;count:01;rules:-800;score:-079	chr2:17762747-17765829	TCGATCTCTCTTTCCTCTCCCCATGGGGTCACACTCTTCTCGCTTCTCTC	0	176648895	176648895	906	512	experimental	CHR02FS017763455	17763455	9497	512	906	A03
9497_512_1210	PROBES_2BP	interval rank	target_tm:76.00;probe_tm:77.60;freq: 3.26;count:01;rules:0000;score:0884	chr2:17762747-17765829	CTAAGTTAACGCTTCTACACATGGTGGACACAGCTTCGTTGGCGAATCCT	0	176647082	176647082	1210	512	experimental	CHR02FS017763989	17763989	9497	512	1210	A03
9497_514_1014	PROBES_2BP	interval rank	target_tm:76.00;probe_tm:77.60;freq: 5.00;count:01;rules:0000;score:0853	chr2:17762747-17765829	TCTCTTGACGGCGTCGTTCACCGAGGGATACAAATCAAGCGAAATCGTTA	0	176650544	176650544	1014	514	experimental	CHR02FS017763825	17763825	9497	514	1014	A03
9497_516_654	PROBES_2BP	interval rank	target_tm:76.00;probe_tm:75.80;freq: 5.20;count:01;rules:0000;score:0879	chr2:17762747-17765829	ATGTTGGAGAATTTTTGACGCCATTACCTATGACAGGACTAGATGACTGTCCGAATTT	0	176649071	176649071	654	516	experimental	CHR02FS017764763	17764763	9497	516	654	A03
9497_517_733	PROBES_2BP	interval rank	target_tm:76.00;probe_tm:79.20;freq:17.37;count:01;rules:-800;score:-068	chr2:17762747-17765829	CGATCAATCTCACATCTCGATCTCTCTTTCCTCTCCCCATGGGGTCACAC	0	176649754	176649754	733	517	experimental	CHR02FS017763439	17763439	9497	517	733	A03
9497_518_956	PROBES_2BP	interval rank	target_tm:76.00;probe_tm:76.00;freq: 8.22;count:01;rules:0000;score:0850	chr2:17762747-17765829	CTAGTGATGTGAATGGATTCTGTTCTGAAGATAGAGTATGGGAGAAACTGGAGTATCTATCTT	0	176647991	176647991	956	518	experimental	CHR02FS017764691	17764691	9497	518	956	A03
9497_530_176	PROBES_2BP	interval rank	target_tm:76.00;probe_tm:75.80;freq: 8.49;count:01;rules:0000;score:0843	chr2:17762747-17765829	TTAAGTTGTCTCGCTCTCTACCCAAAGCTCTCAAAGATGCAGTTAGATTGC	0	176650818	176650818	176	530	experimental	CHR02FS017764891	17764891	9497	530	176	A03
9497_533_1175	PROBES_2BP	interval rank	target_tm:76.00;probe_tm:75.80;freq: 7.10;count:01;rules:0000;score:0856	chr2:17762747-17765829	TTAGATCTCTCCAACTTCTATCACTGGACTGAAGACTTACCTCCTGTGCTT	0	176645826	176645826	1175	533	experimental	CHR02FS017763733	17763733	9497	533	1175	A03
9497_535_1099	PROBES_2BP	interval rank	target_tm:76.00;probe_tm:77.60;freq: 5.00;count:01;rules:0000;score:0853	chr2:17762747-17765829	AGCGAGCTTGATTATTGGCCACCACAGGATAGAGATGTTAACCAGAGGAG	0	176649294	176649294	1099	535	experimental	CHR02FS017765041	17765041	9497	535	1099	A03
9497_543_239	PROBES_2BP	interval rank	target_tm:76.00;probe_tm:76.80;freq: 3.50;count:01;rules:0000;score:0895	chr2:17762747-17765829	GTGGAGGATTGCAGTCGTTGTCGATTAAGAATTCCGGCGATTTGACTGAT	0	176650788	176650788	239	543	experimental	CHR02FS017764283	17764283	9497	543	239	A03
9497_545_1029	PROBES_2BP	interval rank	target_tm:76.00;probe_tm:79.20;freq: 3.66;count:01;rules:0000;score:0844	chr2:17762747-17765829	CTCTCACAAATTCCTCGCTCTCGAACGATCCACTCGCTCTCACCTCACTA	0	176650155	176650155	1029	545	experimental	CHR02FS017763345	17763345	9497	545	1029	A03
9497_546_1174	PROBES_2BP	interval rank	target_tm:76.00;probe_tm:75.50;freq:13.94;count:01;rules:0000;score:0802	chr2:17762747-17765829	GCTCATGAGCATTTCATGAACTTTTTGTTGAGAATCCCAAACTTAAGGGATGTACAGCTTA	0	176645994	176645994	1174	546	experimental	CHR02FS017765161	17765161	9497	546	1174	A03
9497_548_1156	PROBES_2BP	interval rank	target_tm:76.00;probe_tm:75.90;freq:10.64;count:01;rules:0000;score:0829	chr2:17762747-17765829	TGAGGAAGCTGTTCATCCATGGAACAGCTCATGAGCATTTCATGAACTTTTTGTTGA	0	176647965	176647965	1156	548	experimental	CHR02FS017765135	17765135	9497	548	1156	A03
9497_552_324	PROBES_2BP	interval rank	target_tm:76.00;probe_tm:71.50;freq:11.77;count:01;rules:0000;score:0734	chr2:17762747-17765829	TCTTTTTGACCAATGACAACACAATCCCATTATCTATTGGTTATGAGTATTTTGATAAA	0	176647401	176647401	324	552	experimental	CHR02FS017762834	17762834	9497	552	324	A03
9497_552_1010	PROBES_2BP	interval rank	target_tm:76.00;probe_tm:78.40;freq: 4.71;count:01;rules:0000;score:0842	chr2:17762747-17765829	GGAGGATGATGGTTACGAGAGGAGCCAGAAGAGGTGCAAGTATTCATTCG	0	176647475	176647475	1010	552	experimental	CHR02FS017764623	17764623	9497	552	1010	A03
9497_563_557	PROBES_2BP	interval rank	target_tm:76.00;probe_tm:67.20;freq:39.02;count:01;rules:-300;score:0261	chr2:17762747-17765829	TCATTTAAATACATATGATTTTTCAATCAAATTACCTCAAAAAAGGAAAGAATTA	0	176648074	176648074	557	563	experimental	CHR02FS017763030	17763030	9497	563	557	A03
9497_564_290	PROBES_2BP	interval rank	target_tm:76.00;probe_tm:75.80;freq: 4.54;count:01;rules:0000;score:0888	chr2:17762747-17765829	TTGCAGTCGTTGTCGATTAAGAATTCCGGCGATTTGACTGATATGGGTTTG	0	176647944	176647944	290	564	experimental	CHR02FS017764291	17764291	9497	564	290	A03
9497_583_501	PROBES_2BP	interval rank	target_tm:76.00;probe_tm:67.90;freq:35.28;count:01;rules:-300;score:0283	chr2:17762747-17765829	ATACATATGATTTTTCAATCAAATTACCTCAAAAAAGGAAAGAATTATAGTACTA	0	176650533	176650533	501	583	experimental	CHR02FS017763038	17763038	9497	583	501	A03
9497_590_858	PROBES_2BP	interval rank	target_tm:76.00;probe_tm:75.80;freq: 7.54;count:01;rules:0000;score:0852	chr2:17762747-17765829	AACAAACAACTCACAGAATCAGCAAATCGGAATCTCGCAGGTCTTAAGACG	0	176649942	176649942	858	590	experimental	CHR02FS017765591	17765591	9497	590	858	A03
9497_596_606	PROBES_2BP	interval rank	target_tm:76.00;probe_tm:75.70;freq:11.43;count:01;rules:0000;score:0820	chr2:17762747-17765829	ATCTCTTGCTGCAAGAATCTTGACACAGCTGCTTCTTTAAAGGCAATTGAGC	0	176649177	176649177	606	596	experimental	CHR02FS017764465	17764465	9497	596	606	A03
9497_602_1066	PROBES_2BP	interval rank	target_tm:76.00;probe_tm:71.60;freq:19.59;count:01;rules:0000;score:0699	chr2:17762747-17765829	AACTATGATTTTGGTTTCTCCAAAATAGTATATCATCGTATAAGTACGCATAACAATC	0	176645255	176645255	1066	602	experimental	CHR02FS017762778	17762778	9497	602	1066	A03
9497_606_1254	PROBES_2BP	interval rank	target_tm:76.00;probe_tm:67.90;freq:18.02;count:01;rules:-350;score:0281	chr2:17762747-17765829	TTTGAGGATGAATATTTTGTAGGCTTAATTAAAGAATGTATGTTCTATTTTTTT	0	176649792	176649792	1254	606	experimental	CHR02FS017762914	17762914	9497	606	1254	A03
9497_611_1227	PROBES_2BP	interval rank	target_tm:76.00;probe_tm:73.50;freq:11.57;count:01;rules:0000;score:0775	chr2:17762747-17765829	TCATCGTATAAGTACGCATAACAATCTTTTTGACCAATGACAACACAATCCCATTATCTAT	0	176648641	176648641	1227	611	experimental	CHR02FS017762810	17762810	9497	611	1227	A03
9497_613_297	PROBES_2BP	interval rank	target_tm:76.00;probe_tm:80.00;freq: 3.63;count:01;rules:0000;score:0829	chr2:17762747-17765829	GAGGCTTACACGGTTAGATCTCTTGACGGCGTCGTTCACCGAGGGATACA	0	176644697	176644697	297	613	experimental	CHR02FS017763807	17763807	9497	613	297	A03
9497_614_960	PROBES_2BP	interval rank	target_tm:76.00;probe_tm:67.10;freq:31.80;count:01;rules:-300;score:0274	chr2:17762747-17765829	TCAAATTACCTCAAAAAAGGAAAGAATTATAGTACTATCTATATTAAAAAGAA	0	176645733	176645733	960	614	experimental	CHR02FS017763056	17763056	9497	614	960	A03
9497_630_52	PROBES_2BP	interval rank	target_tm:76.00;probe_tm:81.70;freq: 2.00;count:01;rules:-400;score:0438	chr2:17762747-17765829	GCAGTTAGATTGCGGGGACACAATCGGTTTCGCACTGACCGCACCGCCAA	0	176647042	176647042	52	630	experimental	CHR02FS017764929	17764929	9497	630	52	A03
9497_632_220	PROBES_2BP	interval rank	target_tm:76.00;probe_tm:81.70;freq: 4.63;count:01;rules:0000;score:0777	chr2:17762747-17765829	AGCTCCTCCGATGGCATCAACGAGCTTCTCAGATCCCTACCGGTGGCGAT	0	176648644	176648644	220	632	experimental	CHR02FS017763641	17763641	9497	632	220	A03
9497_632_412	PROBES_2BP	interval rank	target_tm:76.00;probe_tm:75.90;freq: 6.20;count:01;rules:0000;score:0868	chr2:17762747-17765829	GGATGTTGTAAGTTGACTACGTTTGAGATTCAAGGGTGTGAGAATGTAACAGTGGAT	0	176645104	176645104	412	632	experimental	CHR02FS017764357	17764357	9497	632	412	A03
9497_636_362	PROBES_2BP	interval rank	target_tm:76.00;probe_tm:81.70;freq: 4.53;count:01;rules:0000;score:0779	chr2:17762747-17765829	GCAGGCCAGCCGAGCCAGAGTTTGGGTTAAGTTGTCTCGCTCTCTACCCA	0	176646623	176646623	362	636	experimental	CHR02FS017764865	17764865	9497	636	362	A03
9497_636_388	PROBES_2BP	interval rank	target_tm:76.00;probe_tm:75.70;freq: 9.80;count:01;rules:0000;score:0831	chr2:17762747-17765829	CCTTGAGTCTTTAGATCTCTCCAACTTCTATCACTGGACTGAAGACTTACCT	0	176650034	176650034	388	636	experimental	CHR02FS017763723	17763723	9497	636	388	A03
9497_636_390	PROBES_2BP	interval rank	target_tm:76.00;probe_tm:78.40;freq: 3.58;count:01;rules:0000;score:0862	chr2:17762747-17765829	ACACATGGTGGACACAGCTTCGTTGGCGAATCCTAGAGCTATTCCAGGTA	0	176648409	176648409	390	636	experimental	CHR02FS017764005	17764005	9497	636	390	A03
9497_642_752	PROBES_2BP	interval rank	target_tm:76.00;probe_tm:74.80;freq:10.06;count:01;rules:0000;score:0811	chr2:17762747-17765829	TTCTGAAGATAGAGTATGGGAGAAACTGGAGTATCTATCTTTATGGATCAATGTTGGAGAAT	0	176646534	176646534	752	642	experimental	CHR02FS017764713	17764713	9497	642	752	A03
9497_648_684	PROBES_2BP	interval rank	target_tm:76.00;probe_tm:76.80;freq:11.74;count:01;rules:0000;score:0808	chr2:17762747-17765829	ATGTCAGTATCATCACGTGGCTCTCTCTCTGCCCAACACAAATCTCTTCT	0	176649045	176649045	684	648	experimental	CHR02FS017763137	17763137	9497	648	684	A03
9497_648_1258	PROBES_2BP	interval rank	target_tm:76.00;probe_tm:77.60;freq: 4.95;count:01;rules:0000;score:0854	chr2:17762747-17765829	TAGATCTCTTGACGGCGTCGTTCACCGAGGGATACAAATCAAGCGAAATC	0	176650467	176650467	1258	648	experimental	CHR02FS017763821	17763821	9497	648	1258	A03
9497_651_1083	PROBES_2BP	interval rank	target_tm:76.00;probe_tm:75.70;freq: 6.88;count:01;rules:0000;score:0857	chr2:17762747-17765829	CAAGGGTGTGAGAATGTAACAGTGGATGGACTAAGAACAATGGTTAGTCTTC	0	176649158	176649158	1083	651	experimental	CHR02FS017764387	17764387	9497	651	1083	A03
9497_651_1247	PROBES_2BP	interval rank	target_tm:76.00;probe_tm:74.40;freq:11.85;count:01;rules:0000;score:0791	chr2:17762747-17765829	TCTGGTTCCGACCAACAATCTATAACAAGACAAAGTTTCCATAAGCATCTGTTTACTA	0	176648109	176648109	1247	651	experimental	CHR02FS017765673	17765673	9497	651	1247	A03
9497_655_71	PROBES_2BP	interval rank	target_tm:76.00;probe_tm:75.50;freq:31.14;count:01;rules:0000;score:0744	chr2:17762747-17765829	TCTTTCTTCTTCTAAAATCTCCTCTCTTGTAGATTTGCCGCTTCTCATGGCTTC	0	176648990	176648990	71	655	experimental	CHR02FS017763201	17763201	9497	655	71	A03
9497_658_210	PROBES_2BP	interval rank	target_tm:76.00;probe_tm:75.80;freq: 8.43;count:01;rules:0000;score:0844	chr2:17762747-17765829	ACGTAGGAAAGGATGTGAAGCATAGTGGTGTAGCTTTAGAGGCATTGAATTCTAAATG	0	176645755	176645755	210	658	experimental	CHR02FS017764139	17764139	9497	658	210	A03
9497_658_858	PROBES_2BP	interval rank	target_tm:76.00;probe_tm:75.90;freq: 4.74;count:01;rules:0000;score:0887	chr2:17762747-17765829	AAATTCTGTTTCCCTTTCGTCGAGTCTCTAAACGTCTACACACGATCTCC	0	176646964	176646964	858	658	experimental	CHR02FS017763541	17763541	9497	658	858	A03
9497_663_849	PROBES_2BP	interval rank	target_tm:76.00;probe_tm:75.60;freq: 5.24;count:01;rules:0000;score:0874	chr2:17762747-17765829	GTTAAGAGTATTGAAGCTAGGACAGTTCCAAGGTGTTTGCTCTGCTACAGAAT	0	176645738	176645738	849	663	experimental	CHR02FS017764203	17764203	9497	663	849	A03
9497_668_414	PROBES_2BP	interval rank	target_tm:76.00;probe_tm:75.80;freq:12.39;count:01;rules:0000;score:0816	chr2:17762747-17765829	TGATGTGAGAATCTCTTGCTGCAAGAATCTTGACACAGCTGCTTCTTTAAAGGCAATT	0	176644722	176644722	414	668	experimental	CHR02FS017764455	17764455	9497	668	414	A03
9497_669_813	PROBES_2BP	interval rank	target_tm:76.00;probe_tm:75.50;freq:14.63;count:01;rules:0000;score:0798	chr2:17762747-17765829	TCATCCATGGAACAGCTCATGAGCATTTCATGAACTTTTTGTTGAGAATCCCAAACTTAAG	0	176650438	176650438	813	669	experimental	CHR02FS017765147	17765147	9497	669	813	A03
9497_672_1136	PROBES_2BP	interval rank	target_tm:76.00;probe_tm:75.60;freq:14.71;count:01;rules:0000;score:0800	chr2:17762747-17765829	ATCCATGGAACAGCTCATGAGCATTTCATGAACTTTTTGTTGAGAATCCCAAACTTAAGG	0	176645793	176645793	1136	672	experimental	CHR02FS017765149	17765149	9497	672	1136	A03
9497_682_1154	PROBES_2BP	interval rank	target_tm:76.00;probe_tm:75.80;freq: 6.59;count:01;rules:0000;score:0862	chr2:17762747-17765829	ACGTTTGAGATTCAAGGGTGTGAGAATGTAACAGTGGATGGACTAAGAACAATGGTTA	0	176645783	176645783	1154	682	experimental	CHR02FS017764375	17764375	9497	682	1154	A03
9497_683_1229	PROBES_2BP	interval rank	target_tm:76.00;probe_tm:75.90;freq:18.44;count:01;rules:0000;score:0789	chr2:17762747-17765829	GATGGATTTGAGTTTATGGGAAAGATTCTTCTTGACCGGAATTGGAAGCTTGAGCTT	0	176649493	176649493	1229	683	experimental	CHR02FS017764983	17764983	9497	683	1229	A03
9497_687_633	PROBES_2BP	interval rank	target_tm:76.00;probe_tm:79.20;freq: 2.39;count:01;rules:-400;score:0475	chr2:17762747-17765829	TCCGCCGTAGCTACCAGTTCCCCTAAGTTAACGCTTCTACACATGGTGGA	0	176646593	176646593	633	687	experimental	CHR02FS017763967	17763967	9497	687	633	A03
9497_688_1368	PROBES_2BP	interval rank	target_tm:76.00;probe_tm:78.40;freq: 3.84;count:01;rules:0000;score:0856	chr2:17762747-17765829	CTTACACGGTTAGATCTCTTGACGGCGTCGTTCACCGAGGGATACAAATC	0	176649126	176649126	1368	688	experimental	CHR02FS017763811	17763811	9497	688	1368	A03
9497_693_353	PROBES_2BP	interval rank	target_tm:76.00;probe_tm:75.90;freq: 5.62;count:01;rules:0000;score:0875	chr2:17762747-17765829	TTTTGACGCCATTACCTATGACAGGACTAGATGACTGTCCGAATTTGGAAGAGATTA	0	176646327	176646327	353	693	experimental	CHR02FS017764775	17764775	9497	693	353	A03
9497_694_1332	PROBES_2BP	interval rank	target_tm:76.00;probe_tm:76.80;freq: 5.58;count:01;rules:0000;score:0862	chr2:17762747-17765829	ATCTCTTTACAGCTCGGCCTTTGCTCTGGTTCCGACCAACAATCTATAAC	0	176649559	176649559	1332	694	experimental	CHR02FS017765649	17765649	9497	694	1332	A03
9497_695_1017	PROBES_2BP	interval rank	target_tm:76.00;probe_tm:80.00;freq: 9.84;count:01;rules:0000;score:0757	chr2:17762747-17765829	TGAGGCTGACCACGAAGAGGAGGATGATGGTTACGAGAGGAGCCAGAAGA	0	176649678	176649678	1017	695	experimental	CHR02FS017764605	17764605	9497	695	1017	A03
9497_696_952	PROBES_2BP	interval rank	target_tm:76.00;probe_tm:79.20;freq:12.97;count:01;rules:0000;score:0753	chr2:17762747-17765829	GTATCCGATTCCCGAGCTCGCAACTCTCTCTCCCTCGTCTCTCACAAATT	0	176646358	176646358	952	696	experimental	CHR02FS017763307	17763307	9497	696	952	A03
9497_697_759	PROBES_2BP	interval rank	target_tm:76.00;probe_tm:72.30;freq:17.59;count:01;rules:0000;score:0721	chr2:17762747-17765829	TATTGACTTCAGAAACTGGTCCATTTTATTTGTATGGTCAAGAGTGTTTTGTATATGT	0	176650313	176650313	759	697	experimental	CHR02FS017765365	17765365	9497	697	759	A03
9497_704_1148	PROBES_2BP	interval rank	target_tm:76.00;probe_tm:75.70;freq: 4.83;count:01;rules:0000;score:0882	chr2:17762747-17765829	TAAGAGTATTGAAGCTAGGACAGTTCCAAGGTGTTTGCTCTGCTACAGAATG	0	176648079	176648079	1148	704	experimental	CHR02FS017764205	17764205	9497	704	1148	A03
9497_707_501	PROBES_2BP	interval rank	target_tm:76.00;probe_tm:77.60;freq: 6.13;count:01;rules:0000;score:0839	chr2:17762747-17765829	CAAGAGTGCCTGACTTTGAGGAAGCTGTTCATCCATGGAACAGCTCATGA	0	176646441	176646441	501	707	experimental	CHR02FS017765119	17765119	9497	707	501	A03
9497_707_1145	PROBES_2BP	interval rank	target_tm:76.00;probe_tm:75.20;freq: 7.89;count:01;rules:0000;score:0837	chr2:17762747-17765829	TGCCCTAATTTGAAGACTTTTCGTGTAGCTTGTACGTTTGATCCGAGATACTTTGAA	0	176646473	176646473	1145	707	experimental	CHR02FS017763889	17763889	9497	707	1145	A03
9497_708_56	PROBES_2BP	interval rank	target_tm:76.00;probe_tm:80.00;freq: 4.11;count:01;rules:0000;score:0820	chr2:17762747-17765829	AGAATGGAGGAGGCTCGACGGTGTGGCTTTATGTGGAGGATTGCAGTCGT	0	176645512	176645512	56	708	experimental	CHR02FS017764251	17764251	9497	708	56	A03
9497_715_443	PROBES_2BP	interval rank	target_tm:76.00;probe_tm:76.80;freq: 4.87;count:01;rules:0000;score:0871	chr2:17762747-17765829	TTGTGATCGGATCAAGAGACTGCATATAGACTGTGTGTGGTCTGGTTCAG	0	176645667	176645667	443	715	experimental	CHR02FS017764521	17764521	9497	715	443	A03
9497_715_613	PROBES_2BP	interval rank	target_tm:76.00;probe_tm:73.00;freq:20.04;count:01;rules:0000;score:0725	chr2:17762747-17765829	GTCAAGAGTGTTTTGTATATGTTTGTAAGAGGAAAGGACAAAGACTATAATTTGCGA	0	176647268	176647268	613	715	experimental	CHR02FS017765401	17765401	9497	715	613	A03
9497_715_795	PROBES_2BP	interval rank	target_tm:76.00;probe_tm:78.40;freq:18.84;count:01;rules:-800;score:-058	chr2:17762747-17765829	TTTCCGATCAATCTCACATCTCGATCTCTCTTTCCTCTCCCCATGGGGTC	0	176648436	176648436	795	715	experimental	CHR02FS017763435	17763435	9497	715	795	A03
9497_729_57	PROBES_2BP	interval rank	target_tm:76.00;probe_tm:80.90;freq: 2.24;count:01;rules:-400;score:0446	chr2:17762747-17765829	AGATGCAGTTAGATTGCGGGGACACAATCGGTTTCGCACTGACCGCACCG	0	176647622	176647622	57	729	experimental	CHR02FS017764925	17764925	9497	729	57	A03
9497_732_296	PROBES_2BP	interval rank	target_tm:76.00;probe_tm:73.40;freq:11.74;count:01;rules:0000;score:0772	chr2:17762747-17765829	TATATCATCGTATAAGTACGCATAACAATCTTTTTGACCAATGACAACACAATCCCATTATC	0	176650804	176650804	296	732	experimental	CHR02FS017762806	17762806	9497	732	296	A03
9497_734_586	PROBES_2BP	interval rank	target_tm:76.00;probe_tm:81.70;freq: 5.00;count:01;rules:0000;score:0771	chr2:17762747-17765829	CTATGCTGACGTGGCGGCGAGGCTTACACGGTTAGATCTCTTGACGGCGT	0	176647040	176647040	586	734	experimental	CHR02FS017763789	17763789	9497	734	586	A03
9497_734_1124	PROBES_2BP	interval rank	target_tm:76.00;probe_tm:69.40;freq:19.15;count:01;rules:0000;score:0657	chr2:17762747-17765829	AAAGGACAAAGACTATAATTTGCGATGATTAATGATATCATAAAACAATAATCCATTT	0	176650028	176650028	1124	734	experimental	CHR02FS017765433	17765433	9497	734	1124	A03
9497_736_1316	PROBES_2BP	interval rank	target_tm:76.00;probe_tm:79.20;freq: 3.61;count:01;rules:0000;score:0845	chr2:17762747-17765829	GGCTTACACGGTTAGATCTCTTGACGGCGTCGTTCACCGAGGGATACAAA	0	176649706	176649706	1316	736	experimental	CHR02FS017763809	17763809	9497	736	1316	A03
9497_744_1386	PROBES_2BP	interval rank	target_tm:76.00;probe_tm:79.20;freq: 4.87;count:01;rules:0000;score:0823	chr2:17762747-17765829	CTAGGACAGTTCCAAGGTGTTTGCTCTGCTACAGAATGGAGGAGGCTCGA	0	176648463	176648463	1386	744	experimental	CHR02FS017764219	17764219	9497	744	1386	A03
9497_747_367	PROBES_2BP	interval rank	target_tm:76.00;probe_tm:76.80;freq: 8.55;count:01;rules:0000;score:0831	chr2:17762747-17765829	AAGAATGTCAGTATCATCACGTGGCTCTCTCTCTGCCCAACACAAATCTC	0	176644765	176644765	367	747	experimental	CHR02FS017763133	17763133	9497	747	367	A03
9497_748_64	PROBES_2BP	interval rank	target_tm:76.00;probe_tm:77.60;freq: 5.58;count:01;rules:0000;score:0846	chr2:17762747-17765829	GAGCAGGTCTGTTACAAGAGTGCCTGACTTTGAGGAAGCTGTTCATCCAT	0	176649014	176649014	64	748	experimental	CHR02FS017765105	17765105	9497	748	64	A03
9497_751_1133	PROBES_2BP	interval rank	target_tm:76.00;probe_tm:75.60;freq:11.98;count:01;rules:0000;score:0814	chr2:17762747-17765829	ATTTGGAAGAGATTAGGATCAAGATAGAAGGAGATTGCAGAGGTAAACGCAGG	0	176645406	176645406	1133	751	experimental	CHR02FS017764817	17764817	9497	751	1133	A03
9497_752_900	PROBES_2BP	interval rank	target_tm:76.00;probe_tm:70.90;freq:23.95;count:01;rules:-300;score:0370	chr2:17762747-17765829	ATTTACATTCATAGAGAAAAAAGGGTATGCAACTATGATTTTGGTTTCTCCAAAA	0	176650072	176650072	900	752	experimental	CHR02FS017762748	17762748	9497	752	900	A03
9497_759_939	PROBES_2BP	interval rank	target_tm:76.00;probe_tm:80.00;freq:13.58;count:01;rules:0000;score:0733	chr2:17762747-17765829	CGCAACTCTCTCTCCCTCGTCTCTCACAAATTCCTCGCTCTCGAACGATC	0	176644696	176644696	939	759	experimental	CHR02FS017763325	17763325	9497	759	939	A03
9497_759_1149	PROBES_2BP	interval rank	target_tm:76.00;probe_tm:73.10;freq:14.20;count:01;rules:0000;score:0752	chr2:17762747-17765829	CAAAGTTTCCATAAGCATCTGTTTACTAAAATATAGCAAGGGTTCCAAAAGAAGCA	0	176650352	176650352	1149	759	experimental	CHR02FS017765703	17765703	9497	759	1149	A03
9497_761_671	PROBES_2BP	interval rank	target_tm:76.00;probe_tm:72.40;freq:14.23;count:01;rules:0000;score:0738	chr2:17762747-17765829	ACAAGACAAAGTTTCCATAAGCATCTGTTTACTAAAATATAGCAAGGGTTCCAAA	0	176645027	176645027	671	761	experimental	CHR02FS017765697	17765697	9497	761	671	A03
9497_767_77	PROBES_2BP	interval rank	target_tm:76.00;probe_tm:80.00;freq: 7.42;count:01;rules:0000;score:0777	chr2:17762747-17765829	TCCGGCGCCGGAGAACGATATGAGCACAGAGATGAGAGTTGGTTCGTGTA	0	176648200	176648200	77	767	experimental	CHR02FS017765235	17765235	9497	767	77	A03
9497_779_565	PROBES_2BP	interval rank	target_tm:76.00;probe_tm:75.00;freq:12.55;count:01;rules:0000;score:0799	chr2:17762747-17765829	TTCATGAACTTTTTGTTGAGAATCCCAAACTTAAGGGATGTACAGCTTAGAGCAGACTA	0	176645347	176645347	565	779	experimental	CHR02FS017765173	17765173	9497	779	565	A03
9497_787_103	PROBES_2BP	interval rank	target_tm:76.00;probe_tm:74.60;freq:64.84;count:01;rules:0000;score:0673	chr2:17762747-17765829	TTCTTCTTCCTTCTTCCCTCTTTCTTCTTCTAAAATCTCCTCTCTTGTAGATTTGC	0	176647544	176647544	103	787	experimental	CHR02FS017763183	17763183	9497	787	103	A03
9497_790_488	PROBES_2BP	interval rank	target_tm:76.00;probe_tm:78.40;freq: 5.26;count:01;rules:0000;score:0834	chr2:17762747-17765829	TGCATATAGACTGTGTGTGGTCTGGTTCAGAGGACGAGGAGGTAGAAGGA	0	176648940	176648940	488	790	experimental	CHR02FS017764541	17764541	9497	790	488	A03
9497_792_1058	PROBES_2BP	interval rank	target_tm:76.00;probe_tm:75.70;freq: 9.60;count:01;rules:0000;score:0832	chr2:17762747-17765829	ACTTTGAGGAAGCTGTTCATCCATGGAACAGCTCATGAGCATTTCATGAACTTTTTGTT	0	176649627	176649627	1058	792	experimental	CHR02FS017765131	17765131	9497	792	1058	A03
9497_794_152	PROBES_2BP	interval rank	target_tm:76.00;probe_tm:72.40;freq:13.79;count:01;rules:0000;score:0740	chr2:17762747-17765829	GACAAAGTTTCCATAAGCATCTGTTTACTAAAATATAGCAAGGGTTCCAAAAGAA	0	176650242	176650242	152	794	experimental	CHR02FS017765701	17765701	9497	794	152	A03
9497_796_100	PROBES_2BP	interval rank	target_tm:76.00;probe_tm:79.20;freq: 7.05;count:01;rules:0000;score:0797	chr2:17762747-17765829	CTACTCTCTCCGACCTCCCTGACGTCATCTTATCCACCATTTCCTCTCTC	0	176645957	176645957	100	796	experimental	CHR02FS017763257	17763257	9497	796	100	A03
9497_796_1356	PROBES_2BP	interval rank	target_tm:76.00;probe_tm:78.40;freq: 2.42;count:01;rules:-400;score:0490	chr2:17762747-17765829	CCGTAGCTACCAGTTCCCCTAAGTTAACGCTTCTACACATGGTGGACACA	0	176645655	176645655	1356	796	experimental	CHR02FS017763971	17763971	9497	796	1356	A03
9497_800_534	PROBES_2BP	interval rank	target_tm:76.00;probe_tm:74.70;freq:15.65;count:01;rules:0000;score:0777	chr2:17762747-17765829	TCAATGAGTTTCTCACAACTAATGCCTCAACATATTACACACAGAAAGAACAAACAACTCACA	0	176645437	176645437	534	800	experimental	CHR02FS017765543	17765543	9497	800	534	A03
9497_802_178	PROBES_2BP	interval rank	target_tm:76.00;probe_tm:80.00;freq: 4.26;count:01;rules:0000;score:0817	chr2:17762747-17765829	GTCTCTCACAAATTCCTCGCTCTCGAACGATCCACTCGCTCTCACCTCAC	0	176644597	176644597	178	802	experimental	CHR02FS017763343	17763343	9497	802	178	A03
9497_804_1400	PROBES_2BP	interval rank	target_tm:76.00;probe_tm:75.90;freq: 7.09;count:01;rules:0000;score:0858	chr2:17762747-17765829	AATGCAAGAAGTTAAGAGTATTGAAGCTAGGACAGTTCCAAGGTGTTTGCTCTGCTA	0	176646931	176646931	1400	804	experimental	CHR02FS017764193	17764193	9497	804	1400	A03
9497_805_1137	PROBES_2BP	interval rank	target_tm:76.00;probe_tm:73.80;freq:12.20;count:01;rules:0000;score:0777	chr2:17762747-17765829	TGGTTCCGACCAACAATCTATAACAAGACAAAGTTTCCATAAGCATCTGTTTACTAA	0	176649848	176649848	1137	805	experimental	CHR02FS017765675	17765675	9497	805	1137	A03
9497_806_1074	PROBES_2BP	interval rank	target_tm:76.00;probe_tm:82.50;freq: 4.00;count:01;rules:0000;score:0772	chr2:17762747-17765829	CTCCTGTGCTTCTCCGCTATGCTGACGTGGCGGCGAGGCTTACACGGTTA	0	176650728	176650728	1074	806	experimental	CHR02FS017763773	17763773	9497	806	1074	A03
9497_809_745	PROBES_2BP	interval rank	target_tm:76.00;probe_tm:74.60;freq: 9.36;count:01;rules:0000;score:0812	chr2:17762747-17765829	GAAATCGTTAGTATCACCAAATCTTGCCCTAATTTGAAGACTTTTCGTGTAGCTTG	0	176650579	176650579	745	809	experimental	CHR02FS017763865	17763865	9497	809	745	A03
9497_812_962	PROBES_2BP	interval rank	target_tm:76.00;probe_tm:75.90;freq: 6.39;count:01;rules:0000;score:0866	chr2:17762747-17765829	AGCTGGTTCTTGACGTAGGAAAGGATGTGAAGCATAGTGGTGTAGCTTTA	0	176645386	176645386	962	812	experimental	CHR02FS017764127	17764127	9497	812	962	A03
9497_824_604	PROBES_2BP	interval rank	target_tm:76.00;probe_tm:75.90;freq:10.71;count:01;rules:0000;score:0829	chr2:17762747-17765829	CTCTTGCTGCAAGAATCTTGACACAGCTGCTTCTTTAAAGGCAATTGAGC	0	176647893	176647893	604	824	experimental	CHR02FS017764467	17764467	9497	824	604	A03
9497_826_912	PROBES_2BP	interval rank	target_tm:76.00;probe_tm:69.40;freq:14.23;count:01;rules:0000;score:0678	chr2:17762747-17765829	TCCCATTATCTATTGGTTATGAGTATTTTGATAAAGTAAGGATTTATAAAGTACAA	0	176646693	176646693	912	826	experimental	CHR02FS017762858	17762858	9497	826	912	A03
9497_830_632	PROBES_2BP	interval rank	target_tm:76.00;probe_tm:68.00;freq:38.24;count:01;rules:0000;score:0579	chr2:17762747-17765829	AATGATATCATAAAACAATAATCCATTTTTATAAATGATAAAACTCAAATGAAGAAGC	0	176649649	176649649	632	830	experimental	CHR02FS017765463	17765463	9497	830	632	A03
9497_831_339	PROBES_2BP	interval rank	target_tm:76.00;probe_tm:72.90;freq:15.47;count:01;rules:0000;score:0742	chr2:17762747-17765829	CTATTATATCTGTATTGACTTCAGAAACTGGTCCATTTTATTTGTATGGTCAAGAGTGT	0	176649729	176649729	339	831	experimental	CHR02FS017765353	17765353	9497	831	339	A03
9497_836_330	PROBES_2BP	interval rank	target_tm:76.00;probe_tm:77.60;freq: 9.39;count:01;rules:0000;score:0808	chr2:17762747-17765829	TAGAAGGAAGAGTGGAAACTAGTGAGGCTGACCACGAAGAGGAGGATGAT	0	176644641	176644641	330	836	experimental	CHR02FS017764583	17764583	9497	836	330	A03
9497_836_864	PROBES_2BP	interval rank	target_tm:76.00;probe_tm:75.70;freq: 6.60;count:01;rules:0000;score:0859	chr2:17762747-17765829	ATATGGGTTTGGTGGCTATAGGGAGAGGATGTTGTAAGTTGACTACGTTTGA	0	176647098	176647098	864	836	experimental	CHR02FS017764331	17764331	9497	836	864	A03
9497_839_1157	PROBES_2BP	interval rank	target_tm:76.00;probe_tm:77.60;freq:14.95;count:01;rules:0000;score:0774	chr2:17762747-17765829	GTCAGTATCATCACGTGGCTCTCTCTCTGCCCAACACAAATCTCTTCTTC	0	176650110	176650110	1157	839	experimental	CHR02FS017763139	17763139	9497	839	1157	A03
9497_842_152	PROBES_2BP	interval rank	target_tm:76.00;probe_tm:75.70;freq: 8.98;count:01;rules:0000;score:0837	chr2:17762747-17765829	CGGAGAGATCTGGAGTACAAACTCAATGAGTTTCTCACAACTAATGCCTCAACATATTA	0	176645284	176645284	152	842	experimental	CHR02FS017765521	17765521	9497	842	152	A03
9497_842_1026	PROBES_2BP	interval rank	target_tm:76.00;probe_tm:69.50;freq:20.87;count:01;rules:0000;score:0652	chr2:17762747-17765829	AGGACAAAGACTATAATTTGCGATGATTAATGATATCATAAAACAATAATCCATTTTTA	0	176646411	176646411	1026	842	experimental	CHR02FS017765435	17765435	9497	842	1026	A03
9497_843_767	PROBES_2BP	interval rank	target_tm:76.00;probe_tm:79.20;freq: 4.63;count:01;rules:0000;score:0827	chr2:17762747-17765829	CACGGTTAGATCTCTTGACGGCGTCGTTCACCGAGGGATACAAATCAAGC	0	176646391	176646391	767	843	experimental	CHR02FS017763815	17763815	9497	843	767	A03
9497_846_720	PROBES_2BP	interval rank	target_tm:76.00;probe_tm:75.70;freq: 9.05;count:01;rules:0000;score:0837	chr2:17762747-17765829	TGCTGCAAGAATCTTGACACAGCTGCTTCTTTAAAGGCAATTGAGCCGATTT	0	176645613	176645613	720	846	experimental	CHR02FS017764471	17764471	9497	846	720	A03
9497_848_272	PROBES_2BP	interval rank	target_tm:76.00;probe_tm:76.80;freq: 8.11;count:01;rules:0000;score:0835	chr2:17762747-17765829	ACAGCTCGGCCTTTGCTCTGGTTCCGACCAACAATCTATAACAAGACAAA	0	176645123	176645123	272	848	experimental	CHR02FS017765657	17765657	9497	848	272	A03
9497_859_273	PROBES_2BP	interval rank	target_tm:76.00;probe_tm:77.60;freq: 4.26;count:01;rules:0000;score:0865	chr2:17762747-17765829	TACACGGTTAGATCTCTTGACGGCGTCGTTCACCGAGGGATACAAATCAA	0	176648876	176648876	273	859	experimental	CHR02FS017763813	17763813	9497	859	273	A03
9497_860_162	PROBES_2BP	interval rank	target_tm:76.00;probe_tm:77.60;freq: 8.16;count:01;rules:-400;score:0418	chr2:17762747-17765829	GCTCTCTACCCAAAGCTCTCAAAGATGCAGTTAGATTGCGGGGACACAAT	0	176650491	176650491	162	860	experimental	CHR02FS017764903	17764903	9497	860	162	A03
9497_861_1247	PROBES_2BP	interval rank	target_tm:76.00;probe_tm:67.90;freq:17.45;count:01;rules:0000;score:0633	chr2:17762747-17765829	ATTTTGATAAAGTAAGGATTTATAAAGTACAATTTGAGGATGAATATTTTGTAG	0	176648848	176648848	1247	861	experimental	CHR02FS017762882	17762882	9497	861	1247	A03
9497_865_1279	PROBES_2BP	interval rank	target_tm:76.00;probe_tm:80.00;freq: 4.45;count:01;rules:0000;score:0814	chr2:17762747-17765829	CTACAGAATGGAGGAGGCTCGACGGTGTGGCTTTATGTGGAGGATTGCAG	0	176647784	176647784	1279	865	experimental	CHR02FS017764247	17764247	9497	865	1279	A03
9497_867_73	PROBES_2BP	interval rank	target_tm:76.00;probe_tm:79.20;freq: 7.63;count:01;rules:0000;score:0791	chr2:17762747-17765829	TGATCCGAGATACTTTGAATTCGTCGGAGACGAGACTCTCTCCGCCGTAG	0	176649531	176649531	73	867	experimental	CHR02FS017763927	17763927	9497	867	73	A03
9497_870_1076	PROBES_2BP	interval rank	target_tm:76.00;probe_tm:76.80;freq:10.37;count:01;rules:0000;score:0817	chr2:17762747-17765829	GAATGTCAGTATCATCACGTGGCTCTCTCTCTGCCCAACACAAATCTCTT	0	176644971	176644971	1076	870	experimental	CHR02FS017763135	17763135	9497	870	1076	A03
9497_873_387	PROBES_2BP	interval rank	target_tm:76.00;probe_tm:75.70;freq:12.15;count:01;rules:0000;score:0815	chr2:17762747-17765829	ATGACTGTCCGAATTTGGAAGAGATTAGGATCAAGATAGAAGGAGATTGCAGAGGTAAA	0	176646077	176646077	387	873	experimental	CHR02FS017764805	17764805	9497	873	387	A03
9497_877_161	PROBES_2BP	interval rank	target_tm:76.00;probe_tm:76.80;freq: 5.08;count:01;rules:0000;score:0868	chr2:17762747-17765829	CTTGAGCGAGCTTGATTATTGGCCACCACAGGATAGAGATGTTAACCAGA	0	176646427	176646427	161	877	experimental	CHR02FS017765037	17765037	9497	877	161	A03
9497_891_231	PROBES_2BP	interval rank	target_tm:76.00;probe_tm:75.90;freq: 7.76;count:01;rules:0000;score:0852	chr2:17762747-17765829	CACTGCTCAACTAGTGATGTGAATGGATTCTGTTCTGAAGATAGAGTATGGGAGAAA	0	176647987	176647987	231	891	experimental	CHR02FS017764681	17764681	9497	891	231	A03
9497_891_237	PROBES_2BP	interval rank	target_tm:76.00;probe_tm:73.50;freq:11.88;count:01;rules:0000;score:0773	chr2:17762747-17765829	ATAGTATATCATCGTATAAGTACGCATAACAATCTTTTTGACCAATGACAACACAATCCCA	0	176649777	176649777	237	891	experimental	CHR02FS017762802	17762802	9497	891	237	A03
9497_891_867	PROBES_2BP	interval rank	target_tm:76.00;probe_tm:78.40;freq: 4.61;count:01;rules:0000;score:0843	chr2:17762747-17765829	TTGGCGAATCCTAGAGCTATTCCAGGTACGGAAGCTGGAGATTCAGCTGT	0	176647170	176647170	867	891	experimental	CHR02FS017764027	17764027	9497	891	867	A03
9497_893_1125	PROBES_2BP	interval rank	target_tm:76.00;probe_tm:76.80;freq: 4.37;count:01;rules:0000;score:0879	chr2:17762747-17765829	CTTGAGCTTGAGCGAGCTTGATTATTGGCCACCACAGGATAGAGATGTTA	0	176647717	176647717	1125	893	experimental	CHR02FS017765031	17765031	9497	893	1125	A03
9497_893_1207	PROBES_2BP	interval rank	target_tm:76.00;probe_tm:80.90;freq: 2.58;count:01;rules:0000;score:0835	chr2:17762747-17765829	TCGAACGATCCACTCGCTCTCACCTCACTATCCGTGGCAACGCTCGTGAT	0	176649311	176649311	1207	893	experimental	CHR02FS017763365	17763365	9497	893	1207	A03
9497_894_298	PROBES_2BP	interval rank	target_tm:76.00;probe_tm:70.90;freq:12.57;count:01;rules:0000;score:0717	chr2:17762747-17765829	GACAACACAATCCCATTATCTATTGGTTATGAGTATTTTGATAAAGTAAGGATTTATA	0	176647560	176647560	298	894	experimental	CHR02FS017762848	17762848	9497	894	298	A03
9497_895_351	PROBES_2BP	interval rank	target_tm:76.00;probe_tm:79.20;freq: 5.79;count:01;rules:0000;score:0811	chr2:17762747-17765829	ACCACAGGATAGAGATGTTAACCAGAGGAGTCTCTCGCTTCCTGGAGCAG	0	176647015	176647015	351	895	experimental	CHR02FS017765061	17765061	9497	895	351	A03
9497_895_1231	PROBES_2BP	interval rank	target_tm:76.00;probe_tm:79.20;freq: 6.08;count:01;rules:0000;score:0807	chr2:17762747-17765829	AGGAGGTAGAAGGAAGAGTGGAAACTAGTGAGGCTGACCACGAAGAGGAG	0	176650357	176650357	1231	895	experimental	CHR02FS017764577	17764577	9497	895	1231	A03
9497_896_1008	PROBES_2BP	interval rank	target_tm:76.00;probe_tm:76.00;freq: 7.29;count:01;rules:0000;score:0858	chr2:17762747-17765829	AGTATTCATTCGAGGAAGAACACTGCTCAACTAGTGATGTGAATGGATTCTGTTCTGAAGATA	0	176649757	176649757	1008	896	experimental	CHR02FS017764661	17764661	9497	896	1008	A03
9497_899_197	PROBES_2BP	interval rank	target_tm:76.00;probe_tm:78.40;freq: 6.84;count:01;rules:0000;score:0815	chr2:17762747-17765829	TCTCTTGTAGATTTGCCGCTTCTCATGGCTTCCACTACTCTCTCCGACCT	0	176649006	176649006	197	899	experimental	CHR02FS017763223	17763223	9497	899	197	A03
9497_902_340	PROBES_2BP	interval rank	target_tm:76.00;probe_tm:75.90;freq: 5.29;count:01;rules:0000;score:0879	chr2:17762747-17765829	CTGCTTCTTTAAAGGCAATTGAGCCGATTTGTGATCGGATCAAGAGACTG	0	176648492	176648492	340	902	experimental	CHR02FS017764493	17764493	9497	902	340	A03
9497_903_597	PROBES_2BP	interval rank	target_tm:76.00;probe_tm:75.90;freq:40.33;count:01;rules:0000;score:0733	chr2:17762747-17765829	TTCTTCCCTCTTTCTTCTTCTAAAATCTCCTCTCTTGTAGATTTGCCGCTTCTCATG	0	176650022	176650022	597	903	experimental	CHR02FS017763193	17763193	9497	903	597	A03
9497_903_931	PROBES_2BP	interval rank	target_tm:76.00;probe_tm:75.80;freq: 7.78;count:01;rules:0000;score:0850	chr2:17762747-17765829	AGGAAGAACACTGCTCAACTAGTGATGTGAATGGATTCTGTTCTGAAGATAGAGTATG	0	176646250	176646250	931	903	experimental	CHR02FS017764673	17764673	9497	903	931	A03
9497_904_170	PROBES_2BP	interval rank	target_tm:76.00;probe_tm:75.50;freq: 6.90;count:01;rules:0000;score:0852	chr2:17762747-17765829	ACAGTGGATGGACTAAGAACAATGGTTAGTCTTCGGAGTAAGACTTTGACTGAT	0	176647324	176647324	170	904	experimental	CHR02FS017764405	17764405	9497	904	170	A03
9497_909_1315	PROBES_2BP	interval rank	target_tm:76.00;probe_tm:78.40;freq: 6.61;count:01;rules:0000;score:0817	chr2:17762747-17765829	CTTCTCTCCCAATCGATCACCAGAACCTTCTCGCTCTCCGTCTCAAATTC	0	176648430	176648430	1315	909	experimental	CHR02FS017763497	17763497	9497	909	1315	A03
9497_910_1050	PROBES_2BP	interval rank	target_tm:76.00;probe_tm:72.40;freq:23.05;count:01;rules:-300;score:0403	chr2:17762747-17765829	AGAGAAAAAAGGGTATGCAACTATGATTTTGGTTTCTCCAAAATAGTATATCATCG	0	176648286	176648286	1050	910	experimental	CHR02FS017762760	17762760	9497	910	1050	A03
9497_911_413	PROBES_2BP	interval rank	target_tm:76.00;probe_tm:80.00;freq: 3.97;count:01;rules:0000;score:0822	chr2:17762747-17765829	GTTTGCTCTGCTACAGAATGGAGGAGGCTCGACGGTGTGGCTTTATGTGG	0	176650323	176650323	413	911	experimental	CHR02FS017764237	17764237	9497	911	413	A03
9497_912_1268	PROBES_2BP	interval rank	target_tm:76.00;probe_tm:78.40;freq: 7.55;count:01;rules:-400;score:0408	chr2:17762747-17765829	CACGGCGGGGACGCTAATTGAAGTTTTCTCAGGTTTACCGAATCTAGAGG	0	176645849	176645849	1268	912	experimental	CHR02FS017764077	17764077	9497	912	1268	A03
9497_915_1179	PROBES_2BP	interval rank	target_tm:76.00;probe_tm:75.30;freq:15.04;count:01;rules:0000;score:0792	chr2:17762747-17765829	TCACAACTAATGCCTCAACATATTACACACAGAAAGAACAAACAACTCACAGAATCAGCAAATC	0	176648636	176648636	1179	915	experimental	CHR02FS017765555	17765555	9497	915	1179	A03
9497_919_983	PROBES_2BP	interval rank	target_tm:76.00;probe_tm:75.70;freq:12.45;count:01;rules:0000;score:0814	chr2:17762747-17765829	TCTTCTTCTAAAATCTCCTCTCTTGTAGATTTGCCGCTTCTCATGGCTTCCA	0	176649163	176649163	983	919	experimental	CHR02FS017763205	17763205	9497	919	983	A03
9497_922_222	PROBES_2BP	interval rank	target_tm:76.00;probe_tm:78.40;freq: 7.42;count:01;rules:0000;score:0809	chr2:17762747-17765829	AGAATTCGCCACATCAAGCTCCTCCGATGGCATCAACGAGCTTCTCAGAT	0	176649744	176649744	222	922	experimental	CHR02FS017763625	17763625	9497	922	222	A03
9497_922_1002	PROBES_2BP	interval rank	target_tm:76.00;probe_tm:66.50;freq:36.52;count:01;rules:0000;score:0552	chr2:17762747-17765829	CAAAGATAATTTAGATTTAATCATTTAAATACATATGATTTTTCAATCAAATTACC	0	176648700	176648700	1002	922	experimental	CHR02FS017763010	17763010	9497	922	1002	A03
9497_926_620	PROBES_2BP	interval rank	target_tm:76.00;probe_tm:79.20;freq: 6.50;count:01;rules:0000;score:0803	chr2:17762747-17765829	TAGACTGTGTGTGGTCTGGTTCAGAGGACGAGGAGGTAGAAGGAAGAGTG	0	176650114	176650114	620	926	experimental	CHR02FS017764547	17764547	9497	926	620	A03
9497_926_1206	PROBES_2BP	interval rank	target_tm:76.00;probe_tm:72.40;freq:22.77;count:01;rules:0000;score:0704	chr2:17762747-17765829	CCATTTTATTTGTATGGTCAAGAGTGTTTTGTATATGTTTGTAAGAGGAAAGGACA	0	176649610	176649610	1206	926	experimental	CHR02FS017765385	17765385	9497	926	1206	A03
9497_928_78	PROBES_2BP	interval rank	target_tm:76.00;probe_tm:76.00;freq: 7.89;count:01;rules:0000;score:0853	chr2:17762747-17765829	CCAAATCTTGCCCTAATTTGAAGACTTTTCGTGTAGCTTGTACGTTTGATCCGAGA	0	176647370	176647370	78	928	experimental	CHR02FS017763881	17763881	9497	928	78	A03
9497_928_634	PROBES_2BP	interval rank	target_tm:76.00;probe_tm:75.90;freq: 5.58;count:01;rules:0000;score:0876	chr2:17762747-17765829	TTAGGTTTCGAGGAGTCACAAACCTGCAATAAGCTTCTGTAGTGGTCCTT	0	176645402	176645402	634	928	experimental	CHR02FS017765763	17765763	9497	928	634	A03
9497_929_285	PROBES_2BP	interval rank	target_tm:76.00;probe_tm:67.00;freq:38.48;count:01;rules:-450;score:0108	chr2:17762747-17765829	AGGATGAATATTTTGTAGGCTTAATTAAAGAATGTATGTTCTATTTTTTTTT	0	176646993	176646993	285	929	experimental	CHR02FS017762918	17762918	9497	929	285	A03
9497_935_927	PROBES_2BP	interval rank	target_tm:76.00;probe_tm:73.80;freq:16.59;count:01;rules:0000;score:0755	chr2:17762747-17765829	CCATAAGCATCTGTTTACTAAAATATAGCAAGGGTTCCAAAAGAAGCAACAGTTAG	0	176644941	176644941	927	935	experimental	CHR02FS017765711	17765711	9497	935	927	A03
9497_940_1330	PROBES_2BP	interval rank	target_tm:76.00;probe_tm:80.90;freq: 4.08;count:01;rules:0000;score:0802	chr2:17762747-17765829	AGGTAAACGCAGGCCAGCCGAGCCAGAGTTTGGGTTAAGTTGTCTCGCTC	0	176645694	176645694	1330	940	experimental	CHR02FS017764857	17764857	9497	940	1330	A03
9497_942_556	PROBES_2BP	interval rank	target_tm:76.00;probe_tm:75.90;freq:10.29;count:01;rules:0000;score:0831	chr2:17762747-17765829	CTCGGCCTTTGCTCTGGTTCCGACCAACAATCTATAACAAGACAAAGTTT	0	176647525	176647525	556	942	experimental	CHR02FS017765661	17765661	9497	942	556	A03
9497_944_496	PROBES_2BP	interval rank	target_tm:76.00;probe_tm:80.00;freq: 6.03;count:01;rules:-400;score:0392	chr2:17762747-17765829	AACGCTCGTGATCTCTCCCTCGTCCCCGACTGTTTCCGATCAATCTCACA	0	176650653	176650653	496	944	experimental	CHR02FS017763403	17763403	9497	944	496	A03
9497_945_305	PROBES_2BP	interval rank	target_tm:76.00;probe_tm:75.90;freq: 7.47;count:01;rules:0000;score:0854	chr2:17762747-17765829	ATCCCTACCGGTGGCGATTTTGTTCCTATTTTTGAACACTGTGGTGGTTT	0	176646577	176646577	305	945	experimental	CHR02FS017763673	17763673	9497	945	305	A03
9497_946_168	PROBES_2BP	interval rank	target_tm:76.00;probe_tm:79.20;freq: 7.66;count:01;rules:0000;score:0791	chr2:17762747-17765829	ATCCGAGATACTTTGAATTCGTCGGAGACGAGACTCTCTCCGCCGTAGCT	0	176647590	176647590	168	946	experimental	CHR02FS017763929	17763929	9497	946	168	A03
9497_949_169	PROBES_2BP	interval rank	target_tm:76.00;probe_tm:79.20;freq: 4.66;count:01;rules:0000;score:0827	chr2:17762747-17765829	GTTAACCAGAGGAGTCTCTCGCTTCCTGGAGCAGGTCTGTTACAAGAGTG	0	176648997	176648997	169	949	experimental	CHR02FS017765077	17765077	9497	949	169	A03
9497_950_742	PROBES_2BP	interval rank	target_tm:76.00;probe_tm:74.30;freq:12.30;count:01;rules:0000;score:0787	chr2:17762747-17765829	AGAGTATGGGAGAAACTGGAGTATCTATCTTTATGGATCAATGTTGGAGAATTTTTGAC	0	176646882	176646882	742	950	experimental	CHR02FS017764723	17764723	9497	950	742	A03
9497_954_486	PROBES_2BP	interval rank	target_tm:76.00;probe_tm:75.80;freq: 5.51;count:01;rules:0000;score:0874	chr2:17762747-17765829	GAAGCAACAGTTAGGTTTCGAGGAGTCACAAACCTGCAATAAGCTTCTGTA	0	176648348	176648348	486	954	experimental	CHR02FS017765753	17765753	9497	954	486	A03
9497_955_203	PROBES_2BP	interval rank	target_tm:76.00;probe_tm:73.00;freq:25.53;count:01;rules:0000;score:0708	chr2:17762747-17765829	CCATTTTTATAAATGATAAAACTCAAATGAAGAAGCCGGAGAGATCTGGAGTACAAA	0	176649538	176649538	203	955	experimental	CHR02FS017765485	17765485	9497	955	203	A03
9497_955_411	PROBES_2BP	interval rank	target_tm:76.00;probe_tm:79.20;freq: 5.39;count:01;rules:0000;score:0816	chr2:17762747-17765829	GCCGGAGAACGATATGAGCACAGAGATGAGAGTTGGTTCGTGTAGCCGAT	0	176650425	176650425	411	955	experimental	CHR02FS017765241	17765241	9497	955	411	A03
9497_957_1351	PROBES_2BP	interval rank	target_tm:76.00;probe_tm:78.40;freq: 3.79;count:01;rules:0000;score:0857	chr2:17762747-17765829	GTCTTAAGACGGTGCAGTATCTCTTTACAGCTCGGCCTTTGCTCTGGTTC	0	176647620	176647620	1351	957	experimental	CHR02FS017765631	17765631	9497	957	1351	A03
9497_961_395	PROBES_2BP	interval rank	target_tm:76.00;probe_tm:75.90;freq: 7.78;count:01;rules:0000;score:0852	chr2:17762747-17765829	GAAGAACACTGCTCAACTAGTGATGTGAATGGATTCTGTTCTGAAGATAGAGTATGG	0	176649637	176649637	395	961	experimental	CHR02FS017764675	17764675	9497	961	395	A03
9497_961_783	PROBES_2BP	interval rank	target_tm:76.00;probe_tm:78.40;freq:15.87;count:01;rules:-800;score:-046	chr2:17762747-17765829	CAATCTCACATCTCGATCTCTCTTTCCTCTCCCCATGGGGTCACACTCTT	0	176647924	176647924	783	961	experimental	CHR02FS017763443	17763443	9497	961	783	A03
9497_966_430	PROBES_2BP	interval rank	target_tm:76.00;probe_tm:76.80;freq: 5.58;count:01;rules:0000;score:0862	chr2:17762747-17765829	GTTTACCGAATCTAGAGGAGCTGGTTCTTGACGTAGGAAAGGATGTGAAG	0	176648495	176648495	430	966	experimental	CHR02FS017764109	17764109	9497	966	430	A03
9497_968_76	PROBES_2BP	interval rank	target_tm:76.00;probe_tm:80.00;freq: 4.61;count:01;rules:0000;score:0811	chr2:17762747-17765829	TAACCAGAGGAGTCTCTCGCTTCCTGGAGCAGGTCTGTTACAAGAGTGCC	0	176650166	176650166	76	968	experimental	CHR02FS017765079	17765079	9497	968	76	A03
9497_973_785	PROBES_2BP	interval rank	target_tm:76.00;probe_tm:76.80;freq: 3.50;count:01;rules:0000;score:0895	chr2:17762747-17765829	GGTATTTTGAGCCGGGCTCCTTCGTTTGCAACGATATGAATGACCTGAAA	0	176646187	176646187	785	973	experimental	CHR02FS017765815	17765815	9497	973	785	A03
9497_973_1329	PROBES_2BP	interval rank	target_tm:76.00;probe_tm:73.90;freq: 8.33;count:01;rules:0000;score:0807	chr2:17762747-17765829	AATTTGAAGACTTTTCGTGTAGCTTGTACGTTTGATCCGAGATACTTTGAATTCG	0	176647576	176647576	1329	973	experimental	CHR02FS017763895	17763895	9497	973	1329	A03
9497_975_513	PROBES_2BP	interval rank	target_tm:76.00;probe_tm:75.30;freq: 9.05;count:01;rules:0000;score:0829	chr2:17762747-17765829	GCGAAATCGTTAGTATCACCAAATCTTGCCCTAATTTGAAGACTTTTCGTGTAGCT	0	176650092	176650092	513	975	experimental	CHR02FS017763863	17763863	9497	975	513	A03
9497_977_733	PROBES_2BP	interval rank	target_tm:76.00;probe_tm:76.20;freq: 6.14;count:01;rules:0000;score:0867	chr2:17762747-17765829	TTCTTGACGTAGGAAAGGATGTGAAGCATAGTGGTGTAGCTTTAGAGGCATTGAATTCTAA	0	176646847	176646847	733	977	experimental	CHR02FS017764133	17764133	9497	977	733	A03
9497_977_1105	PROBES_2BP	interval rank	target_tm:76.00;probe_tm:81.70;freq: 2.61;count:01;rules:0000;score:0819	chr2:17762747-17765829	TCTCGAACGATCCACTCGCTCTCACCTCACTATCCGTGGCAACGCTCGTG	0	176647146	176647146	1105	977	experimental	CHR02FS017763363	17763363	9497	977	1105	A03
9497_978_1072	PROBES_2BP	interval rank	target_tm:76.00;probe_tm:67.10;freq:39.05;count:01;rules:-300;score:0259	chr2:17762747-17765829	AATCATTTAAATACATATGATTTTTCAATCAAATTACCTCAAAAAAGGAAAGAA	0	176649286	176649286	1072	978	experimental	CHR02FS017763028	17763028	9497	978	1072	A03
9497_979_783	PROBES_2BP	interval rank	target_tm:76.00;probe_tm:75.80;freq: 3.95;count:01;rules:0000;score:0899	chr2:17762747-17765829	CTTTATGTGGAGGATTGCAGTCGTTGTCGATTAAGAATTCCGGCGATTTGA	0	176649277	176649277	783	979	experimental	CHR02FS017764277	17764277	9497	979	783	A03
9497_981_31	PROBES_2BP	interval rank	target_tm:76.00;probe_tm:75.50;freq: 4.57;count:01;rules:0000;score:0882	chr2:17762747-17765829	TTAAAGGCAATTGAGCCGATTTGTGATCGGATCAAGAGACTGCATATAGACTGT	0	176650030	176650030	31	981	experimental	CHR02FS017764501	17764501	9497	981	31	A03
9497_981_487	PROBES_2BP	interval rank	target_tm:76.00;probe_tm:75.50;freq:16.83;count:01;rules:0000;score:0788	chr2:17762747-17765829	TTTGAGTTTATGGGAAAGATTCTTCTTGACCGGAATTGGAAGCTTGAGCTTGAG	0	176646065	176646065	487	981	experimental	CHR02FS017764989	17764989	9497	981	487	A03
9497_983_1145	PROBES_2BP	interval rank	target_tm:76.00;probe_tm:80.90;freq: 5.63;count:01;rules:0000;score:0779	chr2:17762747-17765829	ATCAAGCTCCTCCGATGGCATCAACGAGCTTCTCAGATCCCTACCGGTGG	0	176645209	176645209	1145	983	experimental	CHR02FS017763637	17763637	9497	983	1145	A03
9497_986_1228	PROBES_2BP	interval rank	target_tm:76.00;probe_tm:75.90;freq: 8.29;count:01;rules:0000;score:0847	chr2:17762747-17765829	AAGAACAATGGTTAGTCTTCGGAGTAAGACTTTGACTGATGTGAGAATCTCTTGCTG	0	176645774	176645774	1228	986	experimental	CHR02FS017764419	17764419	9497	986	1228	A03
9497_992_974	PROBES_2BP	interval rank	target_tm:76.00;probe_tm:78.40;freq: 9.21;count:01;rules:0000;score:0793	chr2:17762747-17765829	CGAAGAGGAGGATGATGGTTACGAGAGGAGCCAGAAGAGGTGCAAGTATT	0	176646004	176646004	974	992	experimental	CHR02FS017764617	17764617	9497	992	974	A03
9497_997_1241	PROBES_2BP	interval rank	target_tm:76.00;probe_tm:68.10;freq:27.22;count:01;rules:0000;score:0605	chr2:17762747-17765829	GACTATAATTTGCGATGATTAATGATATCATAAAACAATAATCCATTTTTATAAATGATAA	0	176648548	176648548	1241	997	experimental	CHR02FS017765443	17765443	9497	997	1241	A03
9497_1008_376	PROBES_2BP	interval rank	target_tm:76.00;probe_tm:77.60;freq: 7.53;count:01;rules:0000;score:0824	chr2:17762747-17765829	TTCTTGACCGGAATTGGAAGCTTGAGCTTGAGCGAGCTTGATTATTGGCC	0	176649215	176649215	376	1008	experimental	CHR02FS017765011	17765011	9497	1008	376	A03
9497_1008_1254	PROBES_2BP	interval rank	target_tm:76.00;probe_tm:75.80;freq: 4.49;count:01;rules:0000;score:0889	chr2:17762747-17765829	TGAGAATCCCAAACTTAAGGGATGTACAGCTTAGAGCAGACTATTATCCGG	0	176645477	176645477	1254	1008	experimental	CHR02FS017765189	17765189	9497	1008	1254	A03
9497_1011_1031	PROBES_2BP	interval rank	target_tm:76.00;probe_tm:76.80;freq: 7.79;count:01;rules:0000;score:0838	chr2:17762747-17765829	TCTTCTTGACCGGAATTGGAAGCTTGAGCTTGAGCGAGCTTGATTATTGG	0	176645459	176645459	1031	1011	experimental	CHR02FS017765009	17765009	9497	1011	1031	A03
9497_1014_50	PROBES_2BP	interval rank	target_tm:76.00;probe_tm:74.60;freq: 9.34;count:01;rules:0000;score:0812	chr2:17762747-17765829	TTTGTTCCTATTTTTGAACACTGTGGTGGTTTCCTTGAGTCTTTAGATCTCTCCAA	0	176649448	176649448	50	1014	experimental	CHR02FS017763691	17763691	9497	1014	50	A03
9497_1014_1106	PROBES_2BP	interval rank	target_tm:76.00;probe_tm:75.40;freq:10.86;count:01;rules:0000;score:0818	chr2:17762747-17765829	TGGAGTATCTATCTTTATGGATCAATGTTGGAGAATTTTTGACGCCATTACCTATGACAGGA	0	176644903	176644903	1106	1014	experimental	CHR02FS017764739	17764739	9497	1014	1106	A03
9497_1014_1194	PROBES_2BP	interval rank	target_tm:76.00;probe_tm:69.40;freq:16.16;count:01;rules:0000;score:0669	chr2:17762747-17765829	TTTGATAAAGTAAGGATTTATAAAGTACAATTTGAGGATGAATATTTTGTAGGCT	0	176649095	176649095	1194	1014	experimental	CHR02FS017762884	17762884	9497	1014	1194	A03
9497_1017_569	PROBES_2BP	interval rank	target_tm:76.00;probe_tm:80.00;freq:10.45;count:01;rules:-800;score:-048	chr2:17762747-17765829	TCTCTTTCCTCTCCCCATGGGGTCACACTCTTCTCGCTTCTCTCCCAATC	0	176647125	176647125	569	1017	experimental	CHR02FS017763461	17763461	9497	1017	569	A03
9497_1018_874	PROBES_2BP	interval rank	target_tm:76.00;probe_tm:70.90;freq:25.93;count:01;rules:-300;score:0365	chr2:17762747-17765829	ATTCATAGAGAAAAAAGGGTATGCAACTATGATTTTGGTTTCTCCAAAATAGTATA	0	176645526	176645526	874	1018	experimental	CHR02FS017762754	17762754	9497	1018	874	A03
9497_1023_775	PROBES_2BP	interval rank	target_tm:76.00;probe_tm:75.70;freq:41.55;count:01;rules:0000;score:0727	chr2:17762747-17765829	CCTCTTTCTTCTTCTAAAATCTCCTCTCTTGTAGATTTGCCGCTTCTCATGG	0	176648268	176648268	775	1023	experimental	CHR02FS017763199	17763199	9497	1023	775	A03
9497_1023_1235	PROBES_2BP	interval rank	target_tm:76.00;probe_tm:80.00;freq: 3.66;count:01;rules:0000;score:0828	chr2:17762747-17765829	AATGGAGGAGGCTCGACGGTGTGGCTTTATGTGGAGGATTGCAGTCGTTG	0	176648587	176648587	1235	1023	experimental	CHR02FS017764253	17764253	9497	1023	1235	A03
9497_1024_466	PROBES_2BP	interval rank	target_tm:76.00;probe_tm:75.90;freq: 5.68;count:01;rules:0000;score:0874	chr2:17762747-17765829	ACAGTTAGGTTTCGAGGAGTCACAAACCTGCAATAAGCTTCTGTAGTGGT	0	176647220	176647220	466	1024	experimental	CHR02FS017765759	17765759	9497	1024	466	A03
9497_1025_761	PROBES_2BP	interval rank	target_tm:76.00;probe_tm:75.70;freq: 8.77;count:01;rules:0000;score:0839	chr2:17762747-17765829	GTAGGAAAGGATGTGAAGCATAGTGGTGTAGCTTTAGAGGCATTGAATTCTAAATGCAA	0	176649838	176649838	761	1025	experimental	CHR02FS017764141	17764141	9497	1025	761	A03
9497_1030_330	PROBES_2BP	interval rank	target_tm:76.00;probe_tm:75.80;freq: 4.76;count:01;rules:0000;score:0885	chr2:17762747-17765829	TTCTTTAAAGGCAATTGAGCCGATTTGTGATCGGATCAAGAGACTGCATATAGACTGT	0	176645031	176645031	330	1030	experimental	CHR02FS017764497	17764497	9497	1030	330	A03
9497_1036_1040	PROBES_2BP	interval rank	target_tm:76.00;probe_tm:77.60;freq: 5.29;count:01;rules:0000;score:0849	chr2:17762747-17765829	GAGAACGATATGAGCACAGAGATGAGAGTTGGTTCGTGTAGCCGATTCGA	0	176650822	176650822	1040	1036	experimental	CHR02FS017765245	17765245	9497	1036	1040	A03
9497_1040_1396	PROBES_2BP	interval rank	target_tm:76.00;probe_tm:79.20;freq: 4.08;count:01;rules:0000;score:0836	chr2:17762747-17765829	TCGTCGAGTCTCTAAACGTCTACACACGATCTCCGAGCTCTCTCGAGCTT	0	176646393	176646393	1396	1040	experimental	CHR02FS017763557	17763557	9497	1040	1396	A03
9497_1041_471	PROBES_2BP	interval rank	target_tm:76.00;probe_tm:75.90;freq:20.11;count:01;rules:0000;score:0783	chr2:17762747-17765829	GCACCGCCAATGCAGATGGATTTGAGTTTATGGGAAAGATTCTTCTTGAC	0	176648435	176648435	471	1041	experimental	CHR02FS017764969	17764969	9497	1041	471	A03
9497_1042_816	PROBES_2BP	interval rank	target_tm:76.00;probe_tm:78.40;freq: 5.39;count:01;rules:0000;score:0832	chr2:17762747-17765829	CGGAGAACGATATGAGCACAGAGATGAGAGTTGGTTCGTGTAGCCGATTC	0	176650825	176650825	816	1042	experimental	CHR02FS017765243	17765243	9497	1042	816	A03
9497_1047_1345	PROBES_2BP	interval rank	target_tm:76.00;probe_tm:65.80;freq:28.70;count:01;rules:0000;score:0555	chr2:17762747-17765829	CTTATATAATTAACCTCAAAGATAATTTAGATTTAATCATTTAAATACATATGATT	0	176647320	176647320	1345	1047	experimental	CHR02FS017762994	17762994	9497	1047	1345	A03
9497_1050_320	PROBES_2BP	interval rank	target_tm:76.00;probe_tm:80.90;freq: 4.18;count:01;rules:0000;score:0800	chr2:17762747-17765829	CCTCCGATGGCATCAACGAGCTTCTCAGATCCCTACCGGTGGCGATTTTG	0	176645048	176645048	320	1050	experimental	CHR02FS017763645	17763645	9497	1050	320	A03
9496_6_2662	PROBES_2BP	interval rank	target_tm:76.00;probe_tm:78.40;freq: 8.24;count:01;rules:0000;score:0801	chr2:17762747-17765829	ACCAGAACCTTCTCGCTCTCCGTCTCAAATTCTGTTTCCCTTTCGTCGAG	0	711482670	711482670	1262	6	experimental	CHR02FS017763515	17763515	9496	6	2662	A02
9496_12_1632	PROBES_2BP	interval rank	target_tm:76.00;probe_tm:68.70;freq:14.28;count:01;rules:0000;score:0664	chr2:17762747-17765829	TAAGGATTTATAAAGTACAATTTGAGGATGAATATTTTGTAGGCTTAATTAAAGA	0	711479352	711479352	232	12	experimental	CHR02FS017762894	17762894	9496	12	1632	A02
9496_12_2050	PROBES_2BP	interval rank	target_tm:76.00;probe_tm:78.40;freq: 2.89;count:01;rules:-400;score:0477	chr2:17762747-17765829	CAGTTCCCCTAAGTTAACGCTTCTACACATGGTGGACACAGCTTCGTTGG	0	711481423	711481423	650	12	experimental	CHR02FS017763981	17763981	9496	12	2050	A02
9496_14_2698	PROBES_2BP	interval rank	target_tm:76.00;probe_tm:76.80;freq: 6.74;count:01;rules:0000;score:0848	chr2:17762747-17765829	TGCCTGACTTTGAGGAAGCTGTTCATCCATGGAACAGCTCATGAGCATTT	0	711480574	711480574	1298	14	experimental	CHR02FS017765125	17765125	9496	14	2698	A02
9496_15_1725	PROBES_2BP	interval rank	target_tm:76.00;probe_tm:80.00;freq: 9.84;count:01;rules:0000;score:0757	chr2:17762747-17765829	AGTGAGGCTGACCACGAAGAGGAGGATGATGGTTACGAGAGGAGCCAGAA	0	711481458	711481458	325	15	experimental	CHR02FS017764603	17764603	9496	15	1725	A02
9496_19_1863	PROBES_2BP	interval rank	target_tm:76.00;probe_tm:79.20;freq: 3.89;count:01;rules:0000;score:0840	chr2:17762747-17765829	CTTAAGACGGTGCAGTATCTCTTTACAGCTCGGCCTTTGCTCTGGTTCCG	0	711479671	711479671	463	19	experimental	CHR02FS017765633	17765633	9496	19	1863	A02
9496_20_2070	PROBES_2BP	interval rank	target_tm:76.00;probe_tm:72.20;freq:11.66;count:01;rules:0000;score:0748	chr2:17762747-17765829	ACAATCTTTTTGACCAATGACAACACAATCCCATTATCTATTGGTTATGAGTATTTTGA	0	711480614	711480614	670	20	experimental	CHR02FS017762830	17762830	9496	20	2070	A02
9496_21_2109	PROBES_2BP	interval rank	target_tm:76.00;probe_tm:80.90;freq: 4.82;count:01;rules:0000;score:0790	chr2:17762747-17765829	ACTGGACTGAAGACTTACCTCCTGTGCTTCTCCGCTATGCTGACGTGGCG	0	711479577	711479577	709	21	experimental	CHR02FS017763755	17763755	9496	21	2109	A02
9496_28_1604	PROBES_2BP	interval rank	target_tm:76.00;probe_tm:80.90;freq: 4.32;count:01;rules:0000;score:0798	chr2:17762747-17765829	CTCCTCCGATGGCATCAACGAGCTTCTCAGATCCCTACCGGTGGCGATTT	0	711484700	711484700	204	28	experimental	CHR02FS017763643	17763643	9496	28	1604	A02
9496_31_1975	PROBES_2BP	interval rank	target_tm:76.00;probe_tm:76.80;freq: 4.92;count:01;rules:0000;score:0871	chr2:17762747-17765829	GCGTCGTTCACCGAGGGATACAAATCAAGCGAAATCGTTAGTATCACCAA	0	711483866	711483866	575	31	experimental	CHR02FS017763835	17763835	9496	31	1975	A02
9496_31_2695	PROBES_2BP	interval rank	target_tm:76.00;probe_tm:76.10;freq:10.16;count:01;rules:0000;score:0832	chr2:17762747-17765829	GGATGTGAAGCATAGTGGTGTAGCTTTAGAGGCATTGAATTCTAAATGCAAGAAGTTAAGAG	0	711483127	711483127	1295	31	experimental	CHR02FS017764149	17764149	9496	31	2695	A02
9496_43_1885	PROBES_2BP	interval rank	target_tm:76.00;probe_tm:68.80;freq:22.19;count:01;rules:0000;score:0634	chr2:17762747-17765829	GACAAAGACTATAATTTGCGATGATTAATGATATCATAAAACAATAATCCATTTTTATAA	0	711484356	711484356	485	43	experimental	CHR02FS017765437	17765437	9496	43	1885	A02
9496_47_2307	PROBES_2BP	interval rank	target_tm:76.00;probe_tm:65.80;freq:34.30;count:01;rules:0000;score:0543	chr2:17762747-17765829	TAATTTAGATTTAATCATTTAAATACATATGATTTTTCAATCAAATTACCTCAAAA	0	711485130	711485130	907	47	experimental	CHR02FS017763016	17763016	9496	47	2307	A02
9496_56_1938	PROBES_2BP	interval rank	target_tm:76.00;probe_tm:79.20;freq:13.16;count:01;rules:0000;score:0752	chr2:17762747-17765829	CAACTCTCTCTCCCTCGTCTCTCACAAATTCCTCGCTCTCGAACGATCCA	0	711485011	711485011	538	56	experimental	CHR02FS017763327	17763327	9496	56	1938	A02
9496_58_2530	PROBES_2BP	interval rank	target_tm:76.00;probe_tm:74.80;freq:11.00;count:01;rules:0000;score:0805	chr2:17762747-17765829	GAAGCATAGTGGTGTAGCTTTAGAGGCATTGAATTCTAAATGCAAGAAGTTAAGAGTATTGA	0	711479899	711479899	1130	58	experimental	CHR02FS017764155	17764155	9496	58	2530	A02
9496_63_1779	PROBES_2BP	interval rank	target_tm:76.00;probe_tm:75.60;freq:10.95;count:01;rules:0000;score:0821	chr2:17762747-17765829	TTCTTCTAAAATCTCCTCTCTTGTAGATTTGCCGCTTCTCATGGCTTCCACTA	0	711480934	711480934	379	63	experimental	CHR02FS017763207	17763207	9496	63	1779	A02
9496_67_1769	PROBES_2BP	interval rank	target_tm:76.00;probe_tm:75.90;freq: 8.13;count:01;rules:0000;score:0848	chr2:17762747-17765829	CTACCGGTGGCGATTTTGTTCCTATTTTTGAACACTGTGGTGGTTTCCTT	0	711481108	711481108	369	67	experimental	CHR02FS017763677	17763677	9496	67	1769	A02
9496_69_2169	PROBES_2BP	interval rank	target_tm:76.00;probe_tm:79.20;freq: 3.18;count:01;rules:0000;score:0854	chr2:17762747-17765829	TCTCGCAGGTCTTAAGACGGTGCAGTATCTCTTTACAGCTCGGCCTTTGC	0	711479931	711479931	769	69	experimental	CHR02FS017765623	17765623	9496	69	2169	A02
9496_72_2236	PROBES_2BP	interval rank	target_tm:76.00;probe_tm:75.80;freq: 8.33;count:01;rules:0000;score:0845	chr2:17762747-17765829	GACTAAGAACAATGGTTAGTCTTCGGAGTAAGACTTTGACTGATGTGAGAATCTCTTG	0	711484486	711484486	836	72	experimental	CHR02FS017764415	17764415	9496	72	2236	A02
9496_78_1932	PROBES_2BP	interval rank	target_tm:76.00;probe_tm:73.90;freq:16.40;count:01;rules:0000;score:0758	chr2:17762747-17765829	GCATCTGTTTACTAAAATATAGCAAGGGTTCCAAAAGAAGCAACAGTTAGGTTTC	0	711479597	711479597	532	78	experimental	CHR02FS017765717	17765717	9496	78	1932	A02
9496_81_2749	PROBES_2BP	interval rank	target_tm:76.00;probe_tm:80.00;freq: 4.39;count:01;rules:0000;score:0815	chr2:17762747-17765829	AAACGCAGGCCAGCCGAGCCAGAGTTTGGGTTAAGTTGTCTCGCTCTCTA	0	711481797	711481797	1349	81	experimental	CHR02FS017764861	17764861	9496	81	2749	A02
9496_83_1557	PROBES_2BP	interval rank	target_tm:76.00;probe_tm:80.90;freq:11.82;count:01;rules:0000;score:0725	chr2:17762747-17765829	TCTCTCGTATCCGATTCCCGAGCTCGCAACTCTCTCTCCCTCGTCTCTCA	0	711483193	711483193	157	83	experimental	CHR02FS017763301	17763301	9496	83	1557	A02
9496_83_2109	PROBES_2BP	interval rank	target_tm:76.00;probe_tm:75.90;freq: 3.89;count:01;rules:0000;score:0902	chr2:17762747-17765829	AGGATTGCAGTCGTTGTCGATTAAGAATTCCGGCGATTTGACTGATATGG	0	711481773	711481773	709	83	experimental	CHR02FS017764287	17764287	9496	83	2109	A02
9496_88_1580	PROBES_2BP	interval rank	target_tm:76.00;probe_tm:80.00;freq:16.45;count:01;rules:-800;score:-080	chr2:17762747-17765829	CACATCTCGATCTCTCTTTCCTCTCCCCATGGGGTCACACTCTTCTCGCT	0	711481082	711481082	180	88	experimental	CHR02FS017763449	17763449	9496	88	1580	A02
9496_92_2462	PROBES_2BP	interval rank	target_tm:76.00;probe_tm:78.40;freq: 9.61;count:01;rules:0000;score:0790	chr2:17762747-17765829	GTTTCGCACTGACCGCACCGCCAATGCAGATGGATTTGAGTTTATGGGAA	0	711483669	711483669	1062	92	experimental	CHR02FS017764955	17764955	9496	92	2462	A02
9496_95_2429	PROBES_2BP	interval rank	target_tm:76.00;probe_tm:77.60;freq: 4.71;count:01;rules:0000;score:0858	chr2:17762747-17765829	AGTCTCTAAACGTCTACACACGATCTCCGAGCTCTCTCGAGCTTCTACTT	0	711479329	711479329	1029	95	experimental	CHR02FS017763563	17763563	9496	95	2429	A02
9496_95_2643	PROBES_2BP	interval rank	target_tm:76.00;probe_tm:75.90;freq: 5.61;count:01;rules:0000;score:0875	chr2:17762747-17765829	CAACAGTTAGGTTTCGAGGAGTCACAAACCTGCAATAAGCTTCTGTAGTG	0	711482603	711482603	1243	95	experimental	CHR02FS017765757	17765757	9496	95	2643	A02
9496_101_1777	PROBES_2BP	interval rank	target_tm:76.00;probe_tm:76.80;freq: 5.55;count:01;rules:0000;score:0862	chr2:17762747-17765829	AATCTAGAGGAGCTGGTTCTTGACGTAGGAAAGGATGTGAAGCATAGTGG	0	711485365	711485365	377	101	experimental	CHR02FS017764117	17764117	9496	101	1777	A02
9496_105_1481	PROBES_2BP	interval rank	target_tm:76.00;probe_tm:75.40;freq:15.62;count:01;rules:0000;score:0791	chr2:17762747-17765829	CTAATGCCTCAACATATTACACACAGAAAGAACAAACAACTCACAGAATCAGCAAATCGGAA	0	711483089	711483089	81	105	experimental	CHR02FS017765561	17765561	9496	105	1481	A02
9496_106_1606	PROBES_2BP	interval rank	target_tm:76.00;probe_tm:76.80;freq: 4.08;count:01;rules:0000;score:0884	chr2:17762747-17765829	AGAATCAGCAAATCGGAATCTCGCAGGTCTTAAGACGGTGCAGTATCTCT	0	711479526	711479526	206	106	experimental	CHR02FS017765605	17765605	9496	106	1606	A02
9496_109_1833	PROBES_2BP	interval rank	target_tm:76.00;probe_tm:76.80;freq: 8.71;count:01;rules:0000;score:0829	chr2:17762747-17765829	GAAGAAGAATGTCAGTATCATCACGTGGCTCTCTCTCTGCCCAACACAAA	0	711481503	711481503	433	109	experimental	CHR02FS017763129	17763129	9496	109	1833	A02
9496_113_2297	PROBES_2BP	interval rank	target_tm:76.00;probe_tm:67.40;freq:28.96;count:01;rules:0000;score:0587	chr2:17762747-17765829	CTATAATTTGCGATGATTAATGATATCATAAAACAATAATCCATTTTTATAAATGATAAA	0	711482234	711482234	897	113	experimental	CHR02FS017765445	17765445	9496	113	2297	A02
9496_120_2542	PROBES_2BP	interval rank	target_tm:76.00;probe_tm:72.90;freq:12.83;count:01;rules:0000;score:0755	chr2:17762747-17765829	TGACCAATGACAACACAATCCCATTATCTATTGGTTATGAGTATTTTGATAAAGTAAGGA	0	711485416	711485416	1142	120	experimental	CHR02FS017762840	17762840	9496	120	2542	A02
9496_120_2690	PROBES_2BP	interval rank	target_tm:76.00;probe_tm:80.90;freq: 4.66;count:01;rules:0000;score:0793	chr2:17762747-17765829	TCTCCGCTATGCTGACGTGGCGGCGAGGCTTACACGGTTAGATCTCTTGA	0	711480708	711480708	1290	120	experimental	CHR02FS017763783	17763783	9496	120	2690	A02
9496_122_2102	PROBES_2BP	interval rank	target_tm:76.00;probe_tm:75.60;freq:13.61;count:01;rules:0000;score:0805	chr2:17762747-17765829	CCGAATTTGGAAGAGATTAGGATCAAGATAGAAGGAGATTGCAGAGGTAAACG	0	711482761	711482761	702	122	experimental	CHR02FS017764813	17764813	9496	122	2102	A02
9496_122_2598	PROBES_2BP	interval rank	target_tm:76.00;probe_tm:75.90;freq: 5.79;count:01;rules:0000;score:0873	chr2:17762747-17765829	TTAAGAATTCCGGCGATTTGACTGATATGGGTTTGGTGGCTATAGGGAGA	0	711481864	711481864	1198	122	experimental	CHR02FS017764307	17764307	9496	122	2598	A02
9496_123_1469	PROBES_2BP	interval rank	target_tm:76.00;probe_tm:75.40;freq: 8.58;count:01;rules:0000;score:0835	chr2:17762747-17765829	GTGGCGATTTTGTTCCTATTTTTGAACACTGTGGTGGTTTCCTTGAGTCTTTAGA	0	711481431	711481431	69	123	experimental	CHR02FS017763683	17763683	9496	123	1469	A02
9496_124_1410	PROBES_2BP	interval rank	target_tm:76.00;probe_tm:76.00;freq: 7.49;count:01;rules:0000;score:0856	chr2:17762747-17765829	TATTCATTCGAGGAAGAACACTGCTCAACTAGTGATGTGAATGGATTCTGTTCTGAAGATAGA	0	711479884	711479884	10	124	experimental	CHR02FS017764663	17764663	9496	124	1410	A02
9496_125_2141	PROBES_2BP	interval rank	target_tm:76.00;probe_tm:75.80;freq: 3.87;count:01;rules:0000;score:0900	chr2:17762747-17765829	TTATGTGGAGGATTGCAGTCGTTGTCGATTAAGAATTCCGGCGATTTGACT	0	711484229	711484229	741	125	experimental	CHR02FS017764279	17764279	9496	125	2141	A02
9496_127_1975	PROBES_2BP	interval rank	target_tm:76.00;probe_tm:77.60;freq: 8.21;count:01;rules:-400;score:0418	chr2:17762747-17765829	GCGGGGACGCTAATTGAAGTTTTCTCAGGTTTACCGAATCTAGAGGAGCT	0	711482247	711482247	575	127	experimental	CHR02FS017764081	17764081	9496	127	1975	A02
9496_128_2676	PROBES_2BP	interval rank	target_tm:76.00;probe_tm:75.70;freq: 8.40;count:01;rules:0000;score:0842	chr2:17762747-17765829	AGATTCTTCTTGACCGGAATTGGAAGCTTGAGCTTGAGCGAGCTTGATTATT	0	711485290	711485290	1276	128	experimental	CHR02FS017765005	17765005	9496	128	2676	A02
9496_129_2729	PROBES_2BP	interval rank	target_tm:76.00;probe_tm:72.90;freq:11.94;count:01;rules:0000;score:0761	chr2:17762747-17765829	ATCGTATAAGTACGCATAACAATCTTTTTGACCAATGACAACACAATCCCATTATCTAT	0	711482957	711482957	1329	129	experimental	CHR02FS017762812	17762812	9496	129	2729	A02
9496_131_2199	PROBES_2BP	interval rank	target_tm:76.00;probe_tm:78.40;freq: 4.89;count:01;rules:0000;score:0839	chr2:17762747-17765829	ACGATATGAGCACAGAGATGAGAGTTGGTTCGTGTAGCCGATTCGAGGAC	0	711481585	711481585	799	131	experimental	CHR02FS017765249	17765249	9496	131	2199	A02
9496_132_2250	PROBES_2BP	interval rank	target_tm:76.00;probe_tm:80.00;freq: 6.11;count:01;rules:0000;score:0791	chr2:17762747-17765829	CCGAGCTCTCTCGAGCTTCTACTTCCTCAATGGCCGAGAATTCGCCACAT	0	711482179	711482179	850	132	experimental	CHR02FS017763589	17763589	9496	132	2250	A02
9496_134_2370	PROBES_2BP	interval rank	target_tm:76.00;probe_tm:80.90;freq: 5.53;count:01;rules:-400;score:0380	chr2:17762747-17765829	GAATTCGTCGGAGACGAGACTCTCTCCGCCGTAGCTACCAGTTCCCCTAA	0	711484270	711484270	970	134	experimental	CHR02FS017763943	17763943	9496	134	2370	A02
9496_135_2059	PROBES_2BP	interval rank	target_tm:76.00;probe_tm:77.60;freq: 3.79;count:01;rules:0000;score:0873	chr2:17762747-17765829	GTGTGGCTTTATGTGGAGGATTGCAGTCGTTGTCGATTAAGAATTCCGGC	0	711484156	711484156	659	135	experimental	CHR02FS017764271	17764271	9496	135	2059	A02
9496_140_1478	PROBES_2BP	interval rank	target_tm:76.00;probe_tm:78.40;freq: 4.21;count:01;rules:0000;score:0850	chr2:17762747-17765829	TTCTGTAGTGGTCCTTCAGGTATTTTGAGCCGGGCTCCTTCGTTTGCAAC	0	711481712	711481712	78	140	experimental	CHR02FS017765797	17765797	9496	140	1478	A02
9496_147_1465	PROBES_2BP	interval rank	target_tm:76.00;probe_tm:80.00;freq:10.13;count:01;rules:0000;score:0755	chr2:17762747-17765829	AACTAGTGAGGCTGACCACGAAGAGGAGGATGATGGTTACGAGAGGAGCC	0	711481856	711481856	65	147	experimental	CHR02FS017764599	17764599	9496	147	1465	A02
9496_148_1992	PROBES_2BP	interval rank	target_tm:76.00;probe_tm:78.40;freq: 2.39;count:01;rules:0000;score:0891	chr2:17762747-17765829	AGAGTTGGTTCGTGTAGCCGATTCGAGGACCAATTGAACAGCCGCAACAT	0	711480247	711480247	592	148	experimental	CHR02FS017765269	17765269	9496	148	1992	A02
9496_152_2704	PROBES_2BP	interval rank	target_tm:76.00;probe_tm:72.30;freq:21.16;count:01;rules:0000;score:0707	chr2:17762747-17765829	AAGGGTATGCAACTATGATTTTGGTTTCTCCAAAATAGTATATCATCGTATAAGTAC	0	711481226	711481226	1304	152	experimental	CHR02FS017762768	17762768	9496	152	2704	A02
9496_158_1434	PROBES_2BP	interval rank	target_tm:76.00;probe_tm:77.60;freq: 4.61;count:01;rules:0000;score:0859	chr2:17762747-17765829	ATCAAGAGACTGCATATAGACTGTGTGTGGTCTGGTTCAGAGGACGAGGA	0	711483921	711483921	34	158	experimental	CHR02FS017764531	17764531	9496	158	1434	A02
9496_161_2233	PROBES_2BP	interval rank	target_tm:76.00;probe_tm:80.00;freq: 4.84;count:01;rules:0000;score:0808	chr2:17762747-17765829	AGGACAGTTCCAAGGTGTTTGCTCTGCTACAGAATGGAGGAGGCTCGACG	0	711484114	711484114	833	161	experimental	CHR02FS017764221	17764221	9496	161	2233	A02
9496_163_1761	PROBES_2BP	interval rank	target_tm:76.00;probe_tm:70.80;freq:16.23;count:01;rules:0000;score:0697	chr2:17762747-17765829	TTGTAAGAGGAAAGGACAAAGACTATAATTTGCGATGATTAATGATATCATAAAACAATA	0	711480492	711480492	361	163	experimental	CHR02FS017765423	17765423	9496	163	1761	A02
9496_170_2224	PROBES_2BP	interval rank	target_tm:76.00;probe_tm:78.40;freq: 8.16;count:01;rules:-400;score:0402	chr2:17762747-17765829	TCGCTCTCTACCCAAAGCTCTCAAAGATGCAGTTAGATTGCGGGGACACA	0	711481121	711481121	824	170	experimental	CHR02FS017764901	17764901	9496	170	2224	A02
9496_173_1775	PROBES_2BP	interval rank	target_tm:76.00;probe_tm:77.60;freq: 4.24;count:01;rules:0000;score:0865	chr2:17762747-17765829	AGGATGATGGTTACGAGAGGAGCCAGAAGAGGTGCAAGTATTCATTCGAG	0	711484374	711484374	375	173	experimental	CHR02FS017764625	17764625	9496	173	1775	A02
9496_180_2756	PROBES_2BP	interval rank	target_tm:76.00;probe_tm:75.90;freq:11.42;count:01;rules:0000;score:0824	chr2:17762747-17765829	CTAGATGACTGTCCGAATTTGGAAGAGATTAGGATCAAGATAGAAGGAGATTGCAGA	0	711481572	711481572	1356	180	experimental	CHR02FS017764801	17764801	9496	180	2756	A02
9496_183_2329	PROBES_2BP	interval rank	target_tm:76.00;probe_tm:77.60;freq: 5.11;count:01;rules:0000;score:0852	chr2:17762747-17765829	CAGTATCTCTTTACAGCTCGGCCTTTGCTCTGGTTCCGACCAACAATCTA	0	711481938	711481938	929	183	experimental	CHR02FS017765645	17765645	9496	183	2329	A02
9496_184_1822	PROBES_2BP	interval rank	target_tm:76.00;probe_tm:75.90;freq: 7.29;count:01;rules:0000;score:0856	chr2:17762747-17765829	CTTCTCAGATCCCTACCGGTGGCGATTTTGTTCCTATTTTTGAACACTGT	0	711484836	711484836	422	184	experimental	CHR02FS017763665	17763665	9496	184	1822	A02
9496_185_1435	PROBES_2BP	interval rank	target_tm:76.00;probe_tm:79.20;freq: 7.63;count:01;rules:0000;score:0791	chr2:17762747-17765829	GAGATACTTTGAATTCGTCGGAGACGAGACTCTCTCCGCCGTAGCTACCA	0	711483568	711483568	35	185	experimental	CHR02FS017763933	17763933	9496	185	1435	A02
9496_186_2472	PROBES_2BP	interval rank	target_tm:76.00;probe_tm:68.70;freq:14.62;count:01;rules:0000;score:0662	chr2:17762747-17765829	AGTAAGGATTTATAAAGTACAATTTGAGGATGAATATTTTGTAGGCTTAATTAA	0	711484489	711484489	1072	186	experimental	CHR02FS017762892	17762892	9496	186	2472	A02
9496_187_1415	PROBES_2BP	interval rank	target_tm:76.00;probe_tm:79.20;freq: 5.79;count:01;rules:0000;score:0811	chr2:17762747-17765829	TTGGCCACCACAGGATAGAGATGTTAACCAGAGGAGTCTCTCGCTTCCTG	0	711483973	711483973	15	187	experimental	CHR02FS017765055	17765055	9496	187	1415	A02
9496_189_1449	PROBES_2BP	interval rank	target_tm:76.00;probe_tm:78.40;freq: 3.42;count:01;rules:0000;score:0865	chr2:17762747-17765829	TGTTTCCCTTTCGTCGAGTCTCTAAACGTCTACACACGATCTCCGAGCTC	0	711483258	711483258	49	189	experimental	CHR02FS017763547	17763547	9496	189	1449	A02
9496_190_2560	PROBES_2BP	interval rank	target_tm:76.00;probe_tm:76.30;freq: 8.19;count:01;rules:0000;score:0844	chr2:17762747-17765829	ACCAATTGAACAGCCGCAACATCATTGACTGAAACTTGAAGAGTGAGTTACCTACACTAT	0	711480707	711480707	1160	190	experimental	CHR02FS017765297	17765297	9496	190	2560	A02
9496_191_2553	PROBES_2BP	interval rank	target_tm:76.00;probe_tm:76.80;freq: 6.95;count:01;rules:0000;score:0846	chr2:17762747-17765829	TTACAGCTCGGCCTTTGCTCTGGTTCCGACCAACAATCTATAACAAGACA	0	711484487	711484487	1153	191	experimental	CHR02FS017765655	17765655	9496	191	2553	A02
9496_197_2075	PROBES_2BP	interval rank	target_tm:76.00;probe_tm:67.10;freq:15.21;count:01;rules:0000;score:0627	chr2:17762747-17765829	ATTATCTATTGGTTATGAGTATTTTGATAAAGTAAGGATTTATAAAGTACAATT	0	711479204	711479204	675	197	experimental	CHR02FS017762862	17762862	9496	197	2075	A02
9496_199_2613	PROBES_2BP	interval rank	target_tm:76.00;probe_tm:75.90;freq: 6.38;count:01;rules:0000;score:0866	chr2:17762747-17765829	GAGATTCAAGGGTGTGAGAATGTAACAGTGGATGGACTAAGAACAATGGTTAGTCTT	0	711481713	711481713	1213	199	experimental	CHR02FS017764381	17764381	9496	199	2613	A02
9496_200_1460	PROBES_2BP	interval rank	target_tm:76.00;probe_tm:74.30;freq: 8.34;count:01;rules:0000;score:0815	chr2:17762747-17765829	CTTGAAGAGTGAGTTACCTACACTATTATATCTGTATTGACTTCAGAAACTGGTCCATT	0	711482773	711482773	60	200	experimental	CHR02FS017765331	17765331	9496	200	1460	A02
9496_200_1608	PROBES_2BP	interval rank	target_tm:76.00;probe_tm:79.20;freq: 3.89;count:01;rules:0000;score:0840	chr2:17762747-17765829	TCCCTTTCGTCGAGTCTCTAAACGTCTACACACGATCTCCGAGCTCTCTC	0	711483808	711483808	208	200	experimental	CHR02FS017763551	17763551	9496	200	1608	A02
9496_201_2369	PROBES_2BP	interval rank	target_tm:76.00;probe_tm:75.40;freq: 6.49;count:01;rules:0000;score:0855	chr2:17762747-17765829	GATTCAAGGGTGTGAGAATGTAACAGTGGATGGACTAAGAACAATGGTTAGTCTT	0	711482686	711482686	969	201	experimental	CHR02FS017764383	17764383	9496	201	2369	A02
9496_201_2391	PROBES_2BP	interval rank	target_tm:76.00;probe_tm:75.70;freq: 4.62;count:01;rules:0000;score:0885	chr2:17762747-17765829	GTTGAGAATCCCAAACTTAAGGGATGTACAGCTTAGAGCAGACTATTATCCG	0	711485368	711485368	991	201	experimental	CHR02FS017765187	17765187	9496	201	2391	A02
9496_215_2759	PROBES_2BP	interval rank	target_tm:76.00;probe_tm:72.30;freq:19.09;count:01;rules:0000;score:0715	chr2:17762747-17765829	TTTGTATGGTCAAGAGTGTTTTGTATATGTTTGTAAGAGGAAAGGACAAAGACTATA	0	711480495	711480495	1359	215	experimental	CHR02FS017765393	17765393	9496	215	2759	A02
9496_222_2582	PROBES_2BP	interval rank	target_tm:76.00;probe_tm:77.60;freq: 4.84;count:01;rules:0000;score:0856	chr2:17762747-17765829	GATCGGATCAAGAGACTGCATATAGACTGTGTGTGGTCTGGTTCAGAGGA	0	711480257	711480257	1182	222	experimental	CHR02FS017764525	17764525	9496	222	2582	A02
9496_225_2629	PROBES_2BP	interval rank	target_tm:76.00;probe_tm:76.80;freq: 5.18;count:01;rules:0000;score:0867	chr2:17762747-17765829	TCACAGAATCAGCAAATCGGAATCTCGCAGGTCTTAAGACGGTGCAGTAT	0	711479940	711479940	1229	225	experimental	CHR02FS017765601	17765601	9496	225	2629	A02
9496_227_2633	PROBES_2BP	interval rank	target_tm:76.00;probe_tm:72.80;freq:12.12;count:01;rules:0000;score:0758	chr2:17762747-17765829	TCTCCAAAATAGTATATCATCGTATAAGTACGCATAACAATCTTTTTGACCAATGACAACA	0	711482064	711482064	1233	227	experimental	CHR02FS017762794	17762794	9496	227	2633	A02
9496_229_2103	PROBES_2BP	interval rank	target_tm:76.00;probe_tm:77.60;freq: 6.21;count:01;rules:0000;score:0838	chr2:17762747-17765829	CGGCGATTTGACTGATATGGGTTTGGTGGCTATAGGGAGAGGATGTTGTA	0	711479270	711479270	703	229	experimental	CHR02FS017764317	17764317	9496	229	2103	A02
9496_232_1718	PROBES_2BP	interval rank	target_tm:76.00;probe_tm:80.00;freq: 7.32;count:01;rules:-400;score:0378	chr2:17762747-17765829	CTCGTGATCTCTCCCTCGTCCCCGACTGTTTCCGATCAATCTCACATCTC	0	711480547	711480547	318	232	experimental	CHR02FS017763407	17763407	9496	232	1718	A02
9496_232_1752	PROBES_2BP	interval rank	target_tm:76.00;probe_tm:76.80;freq: 4.13;count:01;rules:0000;score:0883	chr2:17762747-17765829	TATTGAAGCTAGGACAGTTCCAAGGTGTTTGCTCTGCTACAGAATGGAGG	0	711485022	711485022	352	232	experimental	CHR02FS017764211	17764211	9496	232	1752	A02
9496_232_2758	PROBES_2BP	interval rank	target_tm:76.00;probe_tm:75.90;freq: 6.31;count:01;rules:0000;score:0867	chr2:17762747-17765829	TTCACCGAGGGATACAAATCAAGCGAAATCGTTAGTATCACCAAATCTTGCCCTAAT	0	711480605	711480605	1358	232	experimental	CHR02FS017763841	17763841	9496	232	2758	A02
9496_239_1421	PROBES_2BP	interval rank	target_tm:76.00;probe_tm:75.80;freq: 6.48;count:01;rules:0000;score:0863	chr2:17762747-17765829	CAAGTATTCATTCGAGGAAGAACACTGCTCAACTAGTGATGTGAATGGATTCTGTTCT	0	711480728	711480728	21	239	experimental	CHR02FS017764659	17764659	9496	239	1421	A02
9496_242_1846	PROBES_2BP	interval rank	target_tm:76.00;probe_tm:75.80;freq: 9.21;count:01;rules:0000;score:0837	chr2:17762747-17765829	TTTGGGTTAAGTTGTCTCGCTCTCTACCCAAAGCTCTCAAAGATGCAGTTA	0	711482893	711482893	446	242	experimental	CHR02FS017764885	17764885	9496	242	1846	A02
9496_244_1688	PROBES_2BP	interval rank	target_tm:76.00;probe_tm:76.40;freq:12.62;count:01;rules:0000;score:0811	chr2:17762747-17765829	AAACTCAAATGAAGAAGCCGGAGAGATCTGGAGTACAAACTCAATGAGTTTCTCACAAC	0	711481124	711481124	288	244	experimental	CHR02FS017765503	17765503	9496	244	1688	A02
9496_244_1990	PROBES_2BP	interval rank	target_tm:76.00;probe_tm:75.70;freq: 8.65;count:01;rules:0000;score:0840	chr2:17762747-17765829	CTGCAAGAATCTTGACACAGCTGCTTCTTTAAAGGCAATTGAGCCGATTTGT	0	711480896	711480896	590	244	experimental	CHR02FS017764473	17764473	9496	244	1990	A02
9496_246_1762	PROBES_2BP	interval rank	target_tm:76.00;probe_tm:77.60;freq: 5.76;count:01;rules:0000;score:0843	chr2:17762747-17765829	GTTACAAGAGTGCCTGACTTTGAGGAAGCTGTTCATCCATGGAACAGCTC	0	711479860	711479860	362	246	experimental	CHR02FS017765115	17765115	9496	246	1762	A02
9496_248_1974	PROBES_2BP	interval rank	target_tm:76.00;probe_tm:76.80;freq:11.63;count:01;rules:0000;score:0809	chr2:17762747-17765829	CTGACCGCACCGCCAATGCAGATGGATTTGAGTTTATGGGAAAGATTCTT	0	711484263	711484263	574	248	experimental	CHR02FS017764963	17764963	9496	248	1974	A02
9496_250_2740	PROBES_2BP	interval rank	target_tm:76.00;probe_tm:79.20;freq:10.32;count:01;rules:0000;score:0769	chr2:17762747-17765829	GAAACTAGTGAGGCTGACCACGAAGAGGAGGATGATGGTTACGAGAGGAG	0	711479336	711479336	1340	250	experimental	CHR02FS017764597	17764597	9496	250	2740	A02
9496_256_2616	PROBES_2BP	interval rank	target_tm:76.00;probe_tm:80.90;freq: 4.95;count:01;rules:-400;score:0388	chr2:17762747-17765829	TCGTCGGAGACGAGACTCTCTCCGCCGTAGCTACCAGTTCCCCTAAGTTA	0	711484887	711484887	1216	256	experimental	CHR02FS017763947	17763947	9496	256	2616	A02
9496_259_1439	PROBES_2BP	interval rank	target_tm:76.00;probe_tm:75.70;freq: 9.32;count:01;rules:0000;score:0835	chr2:17762747-17765829	CCAAAAGAAGCAACAGTTAGGTTTCGAGGAGTCACAAACCTGCAATAAGCTT	0	711482808	711482808	39	259	experimental	CHR02FS017765747	17765747	9496	259	1439	A02
9496_259_1515	PROBES_2BP	interval rank	target_tm:76.00;probe_tm:75.90;freq: 6.91;count:01;rules:0000;score:0860	chr2:17762747-17765829	CCGAGGGATACAAATCAAGCGAAATCGTTAGTATCACCAAATCTTGCCCTAATTTGA	0	711483543	711483543	115	259	experimental	CHR02FS017763845	17763845	9496	259	1515	A02
9496_262_2386	PROBES_2BP	interval rank	target_tm:76.00;probe_tm:80.90;freq: 9.92;count:01;rules:0000;score:0738	chr2:17762747-17765829	GCTGACCACGAAGAGGAGGATGATGGTTACGAGAGGAGCCAGAAGAGGTG	0	711480921	711480921	986	262	experimental	CHR02FS017764609	17764609	9496	262	2386	A02
9496_269_2489	PROBES_2BP	interval rank	target_tm:76.00;probe_tm:80.00;freq: 7.92;count:01;rules:0000;score:0772	chr2:17762747-17765829	GATCAAGATAGAAGGAGATTGCAGAGGTAAACGCAGGCCAGCCGAGCCAG	0	711480659	711480659	1089	269	experimental	CHR02FS017764833	17764833	9496	269	2489	A02
9496_270_1516	PROBES_2BP	interval rank	target_tm:76.00;probe_tm:79.20;freq: 2.42;count:01;rules:-400;score:0474	chr2:17762747-17765829	AAAGATGCAGTTAGATTGCGGGGACACAATCGGTTTCGCACTGACCGCAC	0	711484177	711484177	116	270	experimental	CHR02FS017764923	17764923	9496	270	1516	A02
9496_272_1572	PROBES_2BP	interval rank	target_tm:76.00;probe_tm:75.80;freq: 6.80;count:01;rules:0000;score:0859	chr2:17762747-17765829	TAACAGTGGATGGACTAAGAACAATGGTTAGTCTTCGGAGTAAGACTTTGACTGATGT	0	711484129	711484129	172	272	experimental	CHR02FS017764403	17764403	9496	272	1572	A02
9496_274_1970	PROBES_2BP	interval rank	target_tm:76.00;probe_tm:79.20;freq: 4.05;count:01;rules:0000;score:0837	chr2:17762747-17765829	CCTTTCGTCGAGTCTCTAAACGTCTACACACGATCTCCGAGCTCTCTCGA	0	711480231	711480231	570	274	experimental	CHR02FS017763553	17763553	9496	274	1970	A02
9496_274_2334	PROBES_2BP	interval rank	target_tm:76.00;probe_tm:81.70;freq: 3.24;count:01;rules:-400;score:0403	chr2:17762747-17765829	TCACTATCCGTGGCAACGCTCGTGATCTCTCCCTCGTCCCCGACTGTTTC	0	711484192	711484192	934	274	experimental	CHR02FS017763389	17763389	9496	274	2334	A02
9496_283_2489	PROBES_2BP	interval rank	target_tm:76.00;probe_tm:74.00;freq: 9.22;count:01;rules:0000;score:0801	chr2:17762747-17765829	ACATCATTGACTGAAACTTGAAGAGTGAGTTACCTACACTATTATATCTGTATTGACTTCAGA	0	711479840	711479840	1089	283	experimental	CHR02FS017765315	17765315	9496	283	2489	A02
9496_288_1600	PROBES_2BP	interval rank	target_tm:76.00;probe_tm:80.00;freq:13.74;count:01;rules:0000;score:0733	chr2:17762747-17765829	AGCTCGCAACTCTCTCTCCCTCGTCTCTCACAAATTCCTCGCTCTCGAAC	0	711481114	711481114	200	288	experimental	CHR02FS017763321	17763321	9496	288	1600	A02
9496_290_1858	PROBES_2BP	interval rank	target_tm:76.00;probe_tm:68.00;freq:23.33;count:01;rules:0000;score:0614	chr2:17762747-17765829	TGACATCGTATGTTCTTATATAATTAACCTCAAAGATAATTTAGATTTAATCATTTAA	0	711480946	711480946	458	290	experimental	CHR02FS017762980	17762980	9496	290	1858	A02
9496_290_2656	PROBES_2BP	interval rank	target_tm:76.00;probe_tm:69.40;freq:13.81;count:01;rules:0000;score:0680	chr2:17762747-17765829	ACAATCCCATTATCTATTGGTTATGAGTATTTTGATAAAGTAAGGATTTATAAAG	0	711485348	711485348	1256	290	experimental	CHR02FS017762854	17762854	9496	290	2656	A02
9496_297_2125	PROBES_2BP	interval rank	target_tm:76.00;probe_tm:82.50;freq: 3.34;count:01;rules:0000;score:0785	chr2:17762747-17765829	CTCGCTCTCACCTCACTATCCGTGGCAACGCTCGTGATCTCTCCCTCGTC	0	711481145	711481145	725	297	experimental	CHR02FS017763377	17763377	9496	297	2125	A02
9496_305_1897	PROBES_2BP	interval rank	target_tm:76.00;probe_tm:76.80;freq: 6.92;count:01;rules:0000;score:0846	chr2:17762747-17765829	CCTGACTTTGAGGAAGCTGTTCATCCATGGAACAGCTCATGAGCATTTCA	0	711481035	711481035	497	305	experimental	CHR02FS017765127	17765127	9496	305	1897	A02
9496_307_2031	PROBES_2BP	interval rank	target_tm:76.00;probe_tm:77.60;freq: 8.11;count:01;rules:0000;score:0819	chr2:17762747-17765829	AGCCAGAGTTTGGGTTAAGTTGTCTCGCTCTCTACCCAAAGCTCTCAAAG	0	711480587	711480587	631	307	experimental	CHR02FS017764877	17764877	9496	307	2031	A02
9496_316_1944	PROBES_2BP	interval rank	target_tm:76.00;probe_tm:77.60;freq: 7.79;count:01;rules:0000;score:0822	chr2:17762747-17765829	TCCCAATCGATCACCAGAACCTTCTCGCTCTCCGTCTCAAATTCTGTTTC	0	711484776	711484776	544	316	experimental	CHR02FS017763503	17763503	9496	316	1944	A02
9496_316_2350	PROBES_2BP	interval rank	target_tm:76.00;probe_tm:78.40;freq: 7.21;count:01;rules:0000;score:0811	chr2:17762747-17765829	TGACCGGAATTGGAAGCTTGAGCTTGAGCGAGCTTGATTATTGGCCACCA	0	711482719	711482719	950	316	experimental	CHR02FS017765015	17765015	9496	316	2350	A02
9496_317_2717	PROBES_2BP	interval rank	target_tm:76.00;probe_tm:77.60;freq: 3.68;count:01;rules:0000;score:0876	chr2:17762747-17765829	TTCGTGTAGCCGATTCGAGGACCAATTGAACAGCCGCAACATCATTGACT	0	711479620	711479620	1317	317	experimental	CHR02FS017765277	17765277	9496	317	2717	A02
9496_319_2391	PROBES_2BP	interval rank	target_tm:76.00;probe_tm:66.20;freq:64.21;count:01;rules:-600;score:-095	chr2:17762747-17765829	TACCTCAAAAAAGGAAAGAATTATAGTACTATCTATATTAAAAAGAAAAAA	0	711483465	711483465	991	319	experimental	CHR02FS017763062	17763062	9496	319	2391	A02
9496_325_1667	PROBES_2BP	interval rank	target_tm:76.00;probe_tm:71.60;freq:23.78;count:01;rules:-300;score:0385	chr2:17762747-17765829	ATAGAGAAAAAAGGGTATGCAACTATGATTTTGGTTTCTCCAAAATAGTATATCATC	0	711483395	711483395	267	325	experimental	CHR02FS017762758	17762758	9496	325	1667	A02
9496_327_1685	PROBES_2BP	interval rank	target_tm:76.00;probe_tm:75.70;freq:10.26;count:01;rules:0000;score:0828	chr2:17762747-17765829	GAGGCATTGAATTCTAAATGCAAGAAGTTAAGAGTATTGAAGCTAGGACAGTTCCAAGG	0	711480077	711480077	285	327	experimental	CHR02FS017764177	17764177	9496	327	1685	A02
9496_329_2355	PROBES_2BP	interval rank	target_tm:76.00;probe_tm:66.60;freq:35.13;count:01;rules:0000;score:0557	chr2:17762747-17765829	GATAATTTAGATTTAATCATTTAAATACATATGATTTTTCAATCAAATTACCTCAAA	0	711483338	711483338	955	329	experimental	CHR02FS017763014	17763014	9496	329	2355	A02
9496_332_1728	PROBES_2BP	interval rank	target_tm:76.00;probe_tm:78.40;freq: 4.34;count:01;rules:0000;score:0848	chr2:17762747-17765829	AGAGATGTTAACCAGAGGAGTCTCTCGCTTCCTGGAGCAGGTCTGTTACA	0	711482320	711482320	328	332	experimental	CHR02FS017765071	17765071	9496	332	1728	A02
9496_336_2596	PROBES_2BP	interval rank	target_tm:76.00;probe_tm:76.80;freq:25.87;count:01;rules:0000;score:0751	chr2:17762747-17765829	CAGTATCATCACGTGGCTCTCTCTCTGCCCAACACAAATCTCTTCTTCTT	0	711484305	711484305	1196	336	experimental	CHR02FS017763141	17763141	9496	336	2596	A02
9496_342_2496	PROBES_2BP	interval rank	target_tm:76.00;probe_tm:75.80;freq: 9.13;count:01;rules:0000;score:0838	chr2:17762747-17765829	GAGTCTTTAGATCTCTCCAACTTCTATCACTGGACTGAAGACTTACCTCCT	0	711481661	711481661	1096	342	experimental	CHR02FS017763727	17763727	9496	342	2496	A02
[truncated: 3,030 more rows]

## Sheet: ST5 - 6bp spacing
Supplemental Table 5. List and design information for custom probes with 6 bp spacing
[truncated: 2,970 more rows]

[truncated: 17 more sheets: ST6 - 10bp spacing, ST7 - 12bp spacing, ST8 - 15bp spacing, ST9 - 17bp spacing, ST10 - 20bp spacing, ST11 - 22bp spacing, ST12 - 25bp spacing, ST13 - 27bp spacing, ST14 - 30bp spacing, ST15 - 32bp spacing, ST16 - 35bp spacing, ST17 - 37bp spacing, ST18 - 40 bp spacing, ST19 - 42 bp spacing, ST20 - 45bp spacing, ST21 - 47 bp spacing, ST22 - 49 bp spacing]
